# Supplementary material for: The 2-methylcitrate cycle is implicated in the detoxification of propionate in Toxoplasma gondii
Source: Mol Microbiol. 2013 Jan 11;87(4):894–908. doi: 10.1111/mmi.12139 (PMC3593168; doi:10.1111/mmi.12139)
Supplement: Supplementary file 1 [file mmi0087-0894-SD1.zip]

Archive with 3 entries (3 files):
- mmi_12139_sm_fS1-5, tS1-3.pdf
- mmi_12139_Supporting information_PrpB.txt
- mmi_12139_Supporting information_PrpD.txt
