# Supplementary material for: The 2-methylcitrate cycle is implicated in the detoxification of propionate in Toxoplasma gondii
Source: Mol Microbiol. 2013 Jan 11;87(4):894–908. doi: 10.1111/mmi.12139 (PMC3593168; doi:10.1111/mmi.12139)
Supplement: Supplementary file 1 [file mmi0087-0894-SD1.zip › mmi_12139_Supporting information_PrpB.txt]

>01_Uicl_icl_Neurospora_gi|2971|em
MAANNLWSDSQAKKLWKILEKRDASYTYGCLEPTMVTQM-AKYLDTVYVS
GWQSSSTEPGPDLADYPYTTCPNKVGHLFMIDYLRPIVADADTGHGGLTA
VMKLTKLFIEKGAAGIHIEDQAPTKKCGHMAGKVLVPIQEHINRLVAIRA
QADMGSDLLCIARTDAEAATGCDCSINRAISYAP-YCDAIWMESKLPDYA
QAEEFAKGPR-VWPEQKLAYNLSPSFNIRRLAKLGYCWQFITLAGLHTTA
LISDQFAKAYSKIGMRA-YGELVQEPEIGVDVVKHQKWSGVDELQKGVTE
QFH
>02_Uicl_Aspergillus_gi|83764566|d
MGFLEDWTDSQSKKLWKILENKVASFTYGCLEPTMVTQM-AKYLDTVYVS
GWQSSSTEPSPDLADYPMNTVPNKVNQLWMIDYLRPIIADADTGHGGLTA
VMKLTKLFVERGAAGIHIEDQAPTKKCGHMAGKVLVPISEHINRLVAIRA
QADMGTDLLAIARTDAEAATGTQCAINRGLAYAP-FADLIWMESKLPDYA
QAKEFAEGIHAVWPEQKLAYNLSPSFNIKRLGALGYCWQFITLAGLHTTA
LISDQFAKAYSKQGMRA-YGELVQEPEMGVDVVTHQKWSGVDNLLKGVTE
QKH
>03_Uicl_Emericella_gi|2317|emb|CA
MSYIEEWKDSQAKKLWGILENKEASFTYGCLDPTMVTQM-AKYLDTVYVS
GWQSSSTEPSPDLADYPMNTVPNKVNHLWMVDYLRPIIADADTGHGGLTA
VMKLTKLFVERGAAGIHIEDQAPTKKCGHMAGKVLVPISEHINRLVAIRA
QADMGTDLLAIARTDSEAATGTQCAINRAVAYAP-FADLIWMESKLPDYK
QAKEFADGVHAVWPEQKLAYNLSPSFNIKRLGALGYAWQFITLAGLHTTA
LISDTFAKAYAKQGMRA-YGELVQEPEMGVDVVTHQKWSGVDNMLKGVTE
QKS
>04_Uicl_Ustilago_gi|71020403|ref|
MADQE-WKSPQAKKLWKLLEKGTTSHTYGALDPVQVTQM-AKHLETVYVS
GWQSSSTEPGPDLADYPYNTVPLKVEHLFMIDYLRPIVADADTGHGGLTA
VMKLTKLFVEKGAAGIHIEDQAPTKKCGHMAGKVLVPIQEHINRLIAIRL
QYDMGVENLVVARTDSEAATGTDCAINRAIAFGP-YADLLWMETKSPILA
QAKEFSEGVKAARPHQWLAYNLSPSFNVWDLGKLGFVWQFITLGGLHSNA
YISDLFAAGFAKEGMKA-YVELVQRKERGCDVLTHQKWSGVDACLNGVTE
QFK
>05_Uicl_Candida_68213_WZCKI_isoci
MAYTKIWSEPQSDKLFKLLEEKSVSFTFGALDPIHVAQM-AKYLDSIYVS
GWQCSSTEPSPDLADYPMDTVPNKVEHLWFIDFLRPIIADADTGHGGITA
IIKLTKLFIERGAAGIHIEDQAPTKKCGHMAGKVLVPVQEHINRLVAIRA
SADFGSNLLAVARTDSEAATGTQCAVMRGRAFAP-YADLIWMESALPDYN
QAKEFADGVKAAVPDQWLAYNLSPSFNIKRLGQLGYVWQFITLAGLHTTA
LAVDDFANQYSQIGMRA-YGQTVQQPEIGVEVVKHQKWSGIDGLLRGVTE
QKV
>06_Uicl_icl_Arabidopsis_gi|306863
MAASFMWSSEMAKKLWRTLKNGTASRTFGALDPVQVTMM-AKHLDTIYVS
GWQCSSTEPGPDLADYPYDTVPNKVEHLFFVDYLKPIIADGDTGFGGTTA
TVKLCKLFVERGAAGVHIEDQSSTKKCGHMAGKVLVAVSEHINRLVAARL
QFDMGTETVLVARTDAVAATSVAAAVVRGWAFAQ-IADIIWMETASPDLN
ECTQFAEGIKSKTPEVMLAYNLSPSFNIPRIARLGYCWQFITLAGFHADA
LVVDTFAKDYARRGMLA-YVERIQREERGVDTLAHQKWSGYDRYLKGVTE
QRM
>07_Uicl_icl_Oryza_gi|50937953|ref
MSSPFLWGTDMAKKLWRTLRNGTASRTFGALDPVQVAMM-AKHLDTVYVS
GWQCSSTEPGPDLADYPYDTVPNKVEHLFFVDYLKPIIADGDTGFGGATA
TVKLCKLFVERGAAGVHLEDQSSTKKCGHMAGKVLVAVSEHVNRLVAARL
QFDMGVETVLVARTDAVAATSVAAAVVRGRAFAP-HADVLWMETSSPNIA
ECTAFAEGVRAASPGAMLAYNLSPSFNIPRVARLGYVWQFITLAGFHADA
LVTDTFARDFARRGMLA-YVERIQREERGVETLQHQKWSGYDRVLKGVTE
QRM
>08_Uicl_Kluyveromyces_gi|49641693
MVSVKAWSEPMSQKLFKILGNGTVSKTFGALDPVQVTQM-SKYLDTIYVS
GWQCSSTEPGPDLADYPMDTVPNKVEHLFKIDYLTPIVADGDAGHGGLTA
VFKLTKMFIERGAAGIHIEDQTSNKKCGHMAGRCVIPVQEHINRLITCRM
AADLGSDLILVARTDSEAATGTQCSVMRARAFAP-YADLCWMESNYPDYE
QAKEFAEGVTAKFPGKWMAYNLSPSFNIQRLGDLGYIWQFITLAGLHTSG
LAIEQFSKNFAKLGMKA-YAQDIQKKELGIDMVKHQKWSGIDGLLRGVTE
QFK
>09_Uicl_ICL_yeast_sp|P28240|ACEA
MPIPVNWSDSMARKLFKVLEEGTVSKTFGALDPVQISQM-AKYLDTIYIS
GWQCSSTEPGPDLADYPMDTVPNKVEHLFKIDYLTPIVADADAGHGGLTA
VFKLTKMFIERGAAGIHMEDQTSNKKCGHMAGRCVIPVQEHVNRLVTIRM
CADMHSDLIVVARTDSEAATGTQCSIMRARAFAP-YADLVWMESNYPDFQ
QAKEFAEGVKEKFPDQWLAYNLSPSFNIQRLGDLGYIWQFITLAGLHTNA
LAVHNFSRDFAKDGMKA-YAQNVQQREMGVDVLKHQKWSGIDGLLKGVTE
QKK
>10_Uicl_Pr_49099
DPRAE-LNDEVSRKLYKMLRAKKTSHTFGALDTIQVTQM-AKHLSTVYIS
GWQSSSTEPGPDVADYPMDTVPNKVDQLFRTDFLRPIVADADTGHGGLTA
VMKLTKMFIERGASGIHLEDQKPTKKCGHMGGKVLVSVQEHIQRLIAARL
QADLGSPLVIVARTDAEAATGVEYCIARGRAYGE-YADLIWMETAKPGVP
LARTFAEGVKAKVPHQMLAYNLSPSFNVTDLGRMGFCWMFITLAGFHSDS
LGITRFARDYAKRGMLA-YVEGVQRAERGVETLKHQGWSGVDAMQNGVTE
-QF
>11_Uicl_Tpn_108571
MTITPKWRDPSSRKLYQA--AGGYSHTFGALDPVQVVQM-APHLSSIYIS
GWQCSSTEPGPDFADYPMNTVPLKCDQLVRVDYLTPIVADGDTGHGGLSA
VMKLVKLFVEAGAAGVHFEDQKPTKKCGHMGGKVLVSTQEHVDRLVAARL
AADLGVELVIVARTDAEAATGIEYCIQRARAYAP-YADLIWMETATPGIP
DARKFSEGVKKVYPNQMLAYNLSPSFNNDDLGRLGYTWQFITLAGFHSNG
LVVTKLARSFGDEGMLA-YVREIQRQEKEVELLKHQKWSGVDRMVNGVTE
QKH
>12_Uicl_icl_Tetrahymena_gi|892844
MNIKLLWTNSQSKKMWKLLKNKGFHHTFGALDPVQVINL-SKYLRTVYVS
GWQCSATEPGPDFADYPANTVPNKVDQLFKVDYLAPMIADADAGFGGITS
TMKLIKLFIEAGAAGIHLEDQRPTKKCGHMSGKVVVSTREHVNRLIACRL
QADMGTDLIILARTDALSARCVELCAARAKQYLR-YADMVWMETPTPSLE
VATKFSTLVKNNHPTKLLAYNLSPSFNCADLGRLGYTWQFITLAGFHLNA
LKSEKLSKDLAARGMLA-YVETVQRKEEKVDQLTHQKWSGVDACQADSTE
QKH
>13_Uicl_MycobactAvium_gi|41407741
MAIIDKFDDPAAAAFYERLRQKKSITTFGPYSPGQAVTMKRMGIEGIYLG
GWATSAKDPGPDLASYPLSQVPDDAAVLVRYDYRPFIIADADTGHGGDPH
VRNLIRRFVEVGVPGYHIEDQRPTKKCGHQGGKVLVPSDEQIKRLNAARF
QLDMRVPGIIVARTDAEAANGIPYAIAKSLAAAP-FADILWMETKTADLA
DAKQFADAIHAEFPDQMLAYNLSPSFNPEELGKMGFVFNFITYGGHQIDG
VAAEEFATSLQQDGMLA-LARL-QRKMRESPYRTPQTLVGSDAALAGSTQ
TEG
>14_Uicl_MycobactLeprae_gi|5599
MAIMDTFDDPAATAFYARLRAGKSVTTFGPYSPGQAVSLKRMGIEAIYLG
GWATSAKDPGPDLASYPLSQVPDDAAVLVRYDYRPFIIADADTGHGGDSH
VRNLIRRFVEIGVPGYHIEDQRPTKKCGHQGGKVLVPSDEQIKRLNAARF
QLDMRVPGIIVARTDAEAANGIQYAIAKSLAAAP-FADILWMETKTADLA
DARQFAEAIHAEFPEQMLAYNLSPSFNPEELGKMGFVFNFITYGGHQIDG
VAAEEFATALRQDGMLA-LARL-QRKMRESPYRTPQTLVG----------
RSC
>15_Uicl_BROCK_PrpB_Emericella_gi|
MLRSIAWNSPMARKLFNLLNENKPVHTMGAIDPVQMTQQ-APNQEVLYVS
GWACSSVEVSPDFGDYPYNTVPNQVQRLFKIDYMRPIIADGDTGHGGLTA
VLKLAKLFAENGAAAVHFEDQMHGKKCGHLAGKVLVPIGEHINRLVATRF
QWDMGVENLVIARTDSESGKGFPAATKRAKEFGP-YADLLWVETGDPNVE
KAAKLAGEVRAALPGKKLVYNLSPSFNIWDLAQHGFVLQLISLAGLHSGA
TITAELSRAFKDEGMLA-YVRLIQAREKGVDVLTHQKWSGMDGIVGGNTE
KGF
>16_Uicl_icl_Aspergillus_gi|709845
MFRSVSWKSPMARKLFNLLNEGKPVHTMGAIDPVQMTQQ-APNQEVLYIS
GWACSSLEVSPDFGDYPYNTVPNQVQRLFKVDYMRPIVADGDTGHGGLSA
VLKLAKLFAENGAAAVHFEDQLHGKKCGHLAGKVLVPIGEHINRLVAARF
QWDMGVENLVIARTDSESGKGFPAATKRAKEFAP-YADLLWVETGDPNVE
KAGKLASDVRAAYPGKKLVYNLSPSFNVWDLAKHGFVLQLISLAGLHSNA
TITTELSRAFKDEGMLA-YVRLIQSREKGVEVLTHQKWSGMDGILGGNTE
KSP
>17_Uicl_icl_Neurospora_gi|3856710
MLRRAAWASPMARKLWNLVQQGKPIHTLGAIDPVQMTQQ-APHQEVLYIS
GWACSSVEVSPDFGDYPYNTVPNQVQRLHKTDYFRPIIADGDTGHGGLTA
VMKLAKLFAENGAAGVHFEDQMHGKKCGHLAGKVLVPTGEHINRLKAARF
QWDMGTENLVIARTDSESGKGMAAATKRALAFGP-YADLLWVETGDPSVE
VATELGRAVREQFPGKGLVYNLSPSFNVWDIAKEGFTLQLVSLAGLHSTA
TISNELARRYKNEGMQA-YVELVQKREKGVDVLTHQKWSGVDAILGGNTE
QFV
>18_Uicl_PrpB_yeast_BROCK_SaccII_s
MITMINWESAQARKLFNLLENGTPLHTLGVIDPVQMSQLRCRNIKVAYIS
GWACSSTEVSPDFGDYPYDTVPNQVERIFKVDYLKPIIADADMGHGGPTT
VMKVAKLFAEKGAAGIHLEDQMVGKRCGHLSGAVLVPTATHLMRLISTRF
QWDMGTENLVIARTDSCNGKCIEAAIRRSLVFAP-YSDMIWLETKTPDLE
QARSFSRKIHKQLPATKLVYNLSPSFNVWDLAKEGFTLQLVSLAGLHSDG
VSFWELANSFQSDGMKA-YVEKVQKR-KNCDIMTHQLWSGVDSLMKSFTE
-QF
>19_Uicl_Candida_gi|49528492|emb|C
MLRNY-FGSDPSRKLFSLVEDKKPLHTLGVLDPVQMTQLRCEDLKVAYVS
GWACSSTDVSPDFGDYPYNTVPNQVERIMKIDYLKPIIADGDMGHGGPTT
VMKVAKLFAEKGAAAVHLEDQLVGKRCGHLSGAVLVPTGAHLSRLISTRF
QWDMGTENLILARTDSCNAKGMEPAIRRSLVFAP-YSDMIWLETKTPDLE
QAKSFSKEIHNTYPHVKFVYNLSPSFNIWDLAKEGFVLQLVSLAGLHTNA
ASFWDLAKNFQKDGMKA-YVDKVQKI-KDCDVLTHQKWSGMDSLLNSFTE
-QF
>20_Uicl_Kluyveromyces_gi|49643713
MSFRC-WESDQAKRLFQVLENKLPVHTLGVIDPVQMSQLRCDDIEVAYVS
GWACSSTEVSPDFGDYPYDTVPNQVERIFKVDYLKPIIADADMGHGGTTT
VMKLAKLFAEKGAAGIHLEDQLHGKRCGHLGGAVIVPTSTHISRLVATRL
QWDMGTENLVIARTDSCNAKGMKPAIQRSLAFAP-YADLLWLETKSPDLK
QAQAFSKEIHDVYPEAKLVYNLSPSFNIWDLAKEGFVLQLVSLAGLHSDA
SSFWKLAKRYQTEGMKA-YVEEVQKV-KGCDVLTHQQWSGVDSIMQSFTE
-QF
>21_Uicl_Ustilago_gi|71006748|ref|
MSLRLQFDSPAADKLFAILSKGTPAHTMGAIDPVQQSQM-AHNQEVVYVS
GWACSSVEVGPDLADYPYTTVPNQVQRLFKVDYLRPIIADADTGHGGLST
VFKLAKLFAEQGAAGIHLEDQLHGKKCGHQAGKVLVPTSEHVNRLTATRF
AWDLGSANILIARTDSESAKGVAAAIKRVKIFGA-YADMLWLETKTPDLK
QAQTFAADIHRDLPGKWLVYNLSPSFNVWDLAKSGFVFQLISLAGLHSTG
AMTCELSQRFKTDGMLA-YVELVQRKEKGCDVLTHQKWSGVDRMLQDSTE
-TF
>22_CPEP_Nostoc_gi|17130953|dbj|BA
MSS--------SHKLRQLLANPEIIVIPGIYDCLSAKLAENIGFDVVATS
GFGIAATLGLPDYGFLTATEALYSVGRIAQ-SVSVPLIADLDTGYGNALN
VMRTIKDAVQLGVAGVLLEDQEWPKKCGHFEGKRVIPTSEHAGKIRAAVE
ARG-DSGLVIIARTDARGPLGLEEAIARGHAYIEAGADILFVEAP-QSVA
ELKAIASAFHTPLVANIVEGGKTPPLSASELQDLGFKIVFFPLTGLLAVT
QTLTACLSHIKEQGSTANFTD-IVNFQDFQALVGVPQFLQMEQ------K
FKS
>23_CPEP_Bradyrhizobium_gi|7869720
MPD---------PALRQALATGDFIAAPGVYDLISALIADRMGFKALYVT
GYGTVASLGLPDAGLATYSEMLDRIARIVA-MTKTPVIADADTGYGGLLN
VRHTVRGYEKAGVTAIQLEDQEFPKKCGHTPHRRVIPTADMIRKIKVASD
ARS-SADFLIIARTDARSGKGLDEAISRGRAYADAGADIVFVESP-ESEA
EMAEIGRMIDKPLLANMVNGGRTPMLSADRLKQLGFAVAIFPAVGFLATA
EALTRAYDDLRRHGTTTEAVP-MFSFAEFNRLIGFEDVWEFERR----YS
ETE
>24_Mycobacterium_gi|41408352|ref|
MATTPA-----RRRLRQLLDNGELIVAPGVFDGLSAHLARRTGHVAAYLT
GAGVAAGFGLPDIGLVTATEMADRAAMIAAALGDVPLIADADTGYGGPMN
VVRTVRAYDAAGVAAIQLEDQVFPKRCGHLPDKQVVDAAVFEQTLAAALD
VRS-DDDLLVVARTDARGPLGLDAAIERANRYARAGADIVFVEAP-HDAG
EIERIATEVDAPLLINLVLGGLTPLQSAARLHELGYAIAIHPGDLLMHTT
FAMLHSLCGLNGTDPAAH---LPASPGDFFDLVGMAHWRALDEKYATGGR
TWA
>25_CPEP_Mycobacterium_gi|16508064
MARNTG----SRRRLGELLERKELIVAPGVYDGISAHLAKRTGHSAAYLT
GAGVAAGFGLPDIGLVTQTEMVERARMAVRALGDVPLLADADTGYGAPIN
VIRTVREYEDAGVAAIQLEDQAFPKRCGHLPDKELVSADDFLRTLGAALD
ART-DDGMLVIARTDARGPLGLDEAIRRANRYAAAGADILFVEAP-QSTA
EIERIAAEVDAPLLLNLVIGGLTPDQSVERLQQLGFAVAIHPSAVLSQAT
LGALTALCRLRGVDVEDF---APSKPQEFFDLVGMAEWSALGEKYQPTAR
QEA
>26_Pr_PrpB1_54687_PrpB1
--------------LRELINGDDLVMMPSCFDGLTARLIERAGYDSCFMT
GYGVSAVHGVPDTQLLSYGEMARTAQTVCA-SQSIPCLGDGDTGYGNAMN
VKRTVAGYAQAGMAGILIEDQVSPKRCGHTTGKAVVGREEAFARIRAAVD
ARR-EFDIVILARTDARATHSLEEAIARCQEFVRLGADITFLEAP-ESVE
EMKAFCEQVPGPKLANMVEMGMTPVLLPEQLHDIGYKIALYPVTLLNASI
KAMETALVELRNQTAGTATEL-LSDFEHVKDVVGFTEYYAE--------E
ERY
>27_Pr_PrpB2_53107_PrpB2
--------------LRELLACDALAVMPCCFDGLSAKLIERAGFEVTFMT
GFGVSAVHGVPDTQLLSFGEMVQSAATICE-SNDVSCIGDADTGYGNAMN
VKRTVAAYAQAGMAGIMLEDQVSPKRCGHTAGKAVVSREEAFARIRAAVD
ARR-EFDIVIVARTDARGTHSLDEAVARCKEFARLGADITFLEAP-QSVE
EMETYCREVPGPKMANMVENGLTPVLLPEELGAMGYRLAAYPITLLSVSI
KAMEEALRLLKCQTANTTANL-LCDFAHVKDVVGFTGYYEE--------E
ARY
>28_TpnPrpB1_113761_PrpB
-------------RLRRLLGEAPILLLPCCYDGLSARLVGLAGFDATFMT
GFGVSGENGYPDTQLVSFNEMISAASSVAEGAIAIPCIADGDTGYGNAIN
VKRTVFGYARAGMAGMMIEDQVAPKRCGHVAGKLVVPFDEAVKRVQAACD
ARSNRTGPLILARTDSLVTDGLLDAIQRCLAFREAGCDMTFLEAP-QSVE
QMKQYCKRV-GPKLANMLEYGSTPILPPAELQQMGYTMAAYPLTLLSASI
KAMQESLRLIKEGDST---LEMILSFAETKDVVGFTKYAKEE-------A
RYA
>29_CPEP_Synechococcus_Synecho_888
MTAAMPPQPGAADRLRALLRQNTCHVMPCCFDALSARLVEQAGCPLTFMS
GFSVAARAGLPDTGLLTVTEMLDQGRSICD-AVSIPVIGDGDTGHGNAAN
VQRTMHQFAKAGFGGIMLEDQVAPKRCGHTGVKEVVDRDTAIARIHAAVE
ARNQGADLVIVARTDARSAMALEEALWRLKAFAQLGADVLFLEAP-RSEQ
EMLRFCQEVPGLHMANMLEGGITPLLKPDRLGAMGFDLVAYPLTLLSTAA
FAMRKALADLKAGNTP----ETMLSFQELKALVGFEAD----------NA
MGG
>30_Oryza_gi|50923829|ref|XP_47227
MAARSPAGESPAAALRRILASPGAHQAPCCFDALGARLIQRAGFPICFMG
GFCVSARLGLPDAGLISYGEMVDQGRLITE-AVSLPVIGDGDNGYGNAMS
IKRTVKGYINAGFAGIMLEDQVAPKACGHTEGRKVISREDAIMHIKAAVD
ARKSGSDIVIIARSDSRQAISIDEALWRVQAFADAGADVLFIDAL-ASIE
EMKAFCAVSKVPKMANMLEGGKTPILSPAELQEIGFSLVVYPLSLIGVSM
LAMEDALIAIKSTGAPRP--GSLPSFQEIKDTLGFNRYYKEEKQY--ATV
QQA
>31_n2_CPEP_Bacillus_thuringiensis
MAWVVNTQEELANRFRALVEANEILQIPGAHDAMAALVARNTGFSALYLS
GAAYTASKGLPDLGIVTSTEVAERARDLVR-ATDLPVLVDIDTGFGGVLN
VARTAVEMVEAKVAAVQIEDQQLPKKCGHLNGKKLVTTEELVQKIKAIKE
VA---PSLYIVARTDARGVEGLDEAIERANAYVKAGADAIFPEAL-QSEE
EFRLFNSKVNAPLLANMTEFGKTPYYSAEEFANMGFQMVIYPVTSLRVAA
KAYENVFTLIKETGSQKDALSNMQTRSELYETISYHDFEELDTGIATVLS
EDQ
>32_n2_CPEP_Oceanobacillus_iheyensi
MAWIVDSQQELASQFRSQVSEQGIAQIPGAHDAMAGLIAKEAGFQSLYLS
GAAYTASRGLPDLGIVTSTEIAERARDIVR-ATNLPILVDIDTGFGGVLN
VVRTAREMVEAHVAAVQLEDQKLPKKCGHLNGKQLVSTEEMVQKITAIKE
VA---PTLVIVARTDARAVEGLDDAISRAQAYVEAGADIIFPEAL-QNEE
EFRLASEKIDAPLLANMTEFGKTPYLTAEEFEQMGFDIVIYPVTSLRVAA
KAYEKIFSLIRKEGSQKNGLSEMQTRKELYQTISYDEFEDLDEGIAT-VL
EDK
>33_n2_CPEP_Rhodospirillum_rubrum]
MPYLIAPKESAGTRFRALLNRPEILRLPGAHNGHAALQARAAGFEGVYLS
GAAMSASMGLPDLGILTIEDVAFFIRQIVR-SAGLPLLVDGDTGYGEALN
VMHMVRTFEEAGAGAVHLEDQLLPKKCGHLNDKKLAKADDMAAKVAAARK
AA---RDIVIIARTDAAASEGLEGAIARARLYVEAGADAIFPEAL-NTQE
MFRAFAERMPVPLLANMTEFGKTPFFTATEFAEMGYAMVIWPVSSLRVAN
KAQAELYAAIARDGGAHRMVERMQTRAELYATIGLHDYEALDASIVPQGS
PHR
>34_n2_Tetrahymena_TtPrpB_gi|892914
MSFL-----NNCKTFRKLM-TNDCIMVPGAFNGMSARIAAENGFKSLYVS
GAAVTASTGVPDIGLVTLDGFCKVIKEVSM-ASGLPVIADADTGFGEGEM
CARTVWDYFQAGASGLHIEDQVFPKRCGHLDGKALVPKEDFAKKVQIAVD
ASS-DGEFVICARTDARSVEGLDAVIERSKAYIDAGADMIFPEGL-NTAE
EFRVVAQALKGYLLANMTEFGKTPYIHVNDFKSWGYNIVIYPVSSLRVAM
KAVDDLFKQLAADGTQEKSVP---------DTLGYTPGVEY--N---MTT
KRN
>35_n2_Acidothermus_gi|88931999|ref
MTPT-----SAAADFRAKLTSGRLLRFPGAINPLSAVLIEELRFDGVYVS
GAVVAADLALPDIGLTTLTEVVNRAEQIAR-VTRLPVLVDADTGFGGPVN
IARTVQLLTRAGVAGCHIEDQQHPKRCGHLEGKTLVTVTEMLQRIRAAVT
ARP-DPDFVICARTDARTVEGLDAAIDRAKAYVDAGADLIFAEAL-ADEA
EIARFRAAVDAPLLINMTEFGRTTLLPASTLATLGVNVVIYPVTLFRVAM
GAVERALATIAAEGTQMSLLEGMQTRQRLYELVRYRDYAAFDAE---SDS
DDQ
>36_n2_CPEP_Corynebacterium_efficie
MNMFSK-PSERRKALRAALEAEPIVRLPGAFSPLVARSIEEAGFEGVYVS
GAVVAADLALPDIGLTTLTEVAGRARQIAR-ATDLPVLVDADTGFGEPIN
AARTVTELEDAGVAGCQLEDQVNPKRCGHLDGKEVVTTEQMVRRIGAAVS
ARR-DPDFLICARTDAAGIEGMAAAIDRAHEYAAAGADVIFPEAL-HTRE
EFEMFRRAVEVPLLANMTEFGKTELLTTRELEEIGYDAVIYPVTTLRIAM
GHVEQALWEMADAGTQAGWVDRMQHRSRLYELVRYADFNVFDQNLF-TYR
PKT
>37_n2_Mycobacterium_gi|41406394|re
MHGLI--PEQKRAQLRAGLESGRLQRFPGAFSPLVAKLVAELGFDGVYVS
GAALSADLGLPDIGLTTLTEVSGRGAQIAA-VTELPTLIDADTGFGEPLN
AARAVTMLEDAGLAGCHLEDQVNPKRCGHLDGKAVVPVDVMVRRLRAAVS
ARR-DPNFVVCARTDAAAIEGLPAAIERARAYADAGADLIFTEAL-QSPT
EFQRFRAALDTPLLANMTEFGKSPLLSTGLLADIGYNVVIYPVTTLRLAM
HAVEAGLREIADTGTQSGLLDRMQHRSRLYQLLRYADYNHFDSD---IYN
FPR
>38_n2_CPEP_Brevibacterium_gi|62425
MLGATT-PAERRAKFRELLAGDQIVQFPGAINPINAQIIEQTGFEGVYIS
GGAFSAAMGLPDIGLTTLTEVADHGRNIAR-VTNLPTFIDADTGWGEAMN
VARTIQEFEDAGISGMHLEDQVNPKRCGHLDGKEVVTAAEMSKRIKAAVK
GRR-DENFVISARTDSRAGEGLDAAIDRAKAYVDAGADLIFPEAM-RDLG
EFEKFASSVDVPILANMTEFGKSELFTTEQLANVGVKVVIYPVTTLRLAM
GAIKSGLQTIRDQGTQVDLLEGMQTRADLYDTIDYAAYNDFDAAVFFSQE
GHQ
>39_n2_Parvularcula_gi|84701912|ref
MLFTSK-PQQKRLAFRHMLDDGKLHQVPGAFSPYVARMIEDKGYEAVYIG
GAMLTADLCLPDIGLATLSEFADRGEQIAR-VTDLPAFIDVDTGFGEPMS
AARTVRMLEEKGLAGCHIEDQVMPKRCGHLDGKEIVDTEVMIQRVRAAVD
AKR-DPNFCVIARSDSRAIEGLDKAIDRMKAYVDAGADMIFPEAM-KDEA
EFEAVRKAIDVPILANMTEFGKSRLLTRKELEDLGFNIVIYPVTTFRLAM
GEVERGLDHILAAGDQSEILDRMQHRKVLYQYLRYEEYNRFDQDLFVGDT
PTK
>40_n1_PrpB_Shewanella_oneidensis_M
MTQ------SAGLRFRQALANSKPLQIVGTTNAYFALMAEQTGFQALYLS
GAGVANSYGLPDLGMTSMNDVLIDAGRITS-ATQLPLLVDIDTGWGGAFN
IARTIKEFEKIGVAAVHMEDQVSQKRCGHRPNKAVVSTEEMVDRIKAAVD
ART-DPNFVIMARTDAVAVEGLEAGIERAKAYIAAGADMIFAEAL-TELD
QYRHFKAQVKAPILANMTEFGQTQLFNKEELAQAGADMVLYPLGTFRAAN
QAALKVMQALMNDGHQRNVLDTMQTRADLYKYLGYHAFEDKLDQ---L-S
QDK
>41_n1_CPEP_Idiomarina_loihiensis_L
MTHMT----SPGAKLRQAIADENPLQIVGTINAYTAMMAEKVGHKALYLS
GAGVANSFGLPDLGMTSLNDVCEDIRRITA-ATDLPLLVDADTGWGGAFN
IARTVQEMTRAGAAGMHIEDQVAQKRCGHRPNKEIVTQEEMVDRVKAAVD
ARI-DDQFLIMARTDALQQQGLEAAIERAQACVDAGADAIFAEAV-HTLD
QYKAFTEALNVPVLANITEFGATPLFNKQELADVGVEIVLYPLSAFRAMN
KAALNVYNSILENGDQKAVIDDMQTRAELYDFLNYHDFEEKLDQ---L--
FKK
>42_n1_PrpB_Psychrobacter_arcticum
MTL------SAGARFRSALDNNQPLQIAGAINAYTAMMATQVGHQALYLS
GAGVANSFGLPDLGMTSLDNVLEDARRITD-AVDTPLLVDIDTGFGGAFN
IAQTIRKMEKAGVAAVHIEDQVAQKRCGHRPNKEIVSISEMVDRLKAALD
AKV-DSNFVVMARTDALSVEGLDAAVERAVAFQEAGADMIFAEAL-TDIE
MYRKFTDVLNIPVLANMTEFGQTDLYTTEQLYAVGVDMVLYPLSAFRAMN
KAALNVYQHLLDDGTQDKVVDTMQTRMELYDFLNYHEFEQTLDK---L-A
DKK
>43_n1_PrpB_Bordetella_bronchisepti
MSRPE----SPGALFRRALNEEQPLQIIGAINANHALLAKRAGYRAIYLS
GGGVAASLGLPDLGINTLDDVLTDVRRITD-VCDVPLMVDIDTGFGPAFN
IARTVKSLIKFGAAACHIEDQVGAKRCGHRPGKEIVSTEEMADRVKAAAD
ART-DSDFYLIARTDAIASHGVDAAIERAIACVEAGADAIFAEAA-YDLP
TYDRFVKAVKVPVLANITEFGKTPLFSVEELKSVGVGMVLYPLSAFRAMN
KAAETVYQAIRRDGHQKNVVDLMQTRDELYDRIGYHEFESQLDQ---LQG
KSQ
>44_n1_PrpB_Salmonella_sp|Q56062|PR
SLH------SPGQAFRAALAKENPLQIVGAINANHALLAQRAGYQAIYLS
GGGVAASLGLPDLGISTLDDVLTDIRRITD-VCPLPLLVDADIGFGSAFN
VARTVKSIAKAGAAALHIEDQVGAKRCGHRPNKAIVSKEEMVDRIRAAVD
ART-DPNFVIMARTDALAVEGLEAALDRAQAYVDAGADMLFPEAI-TELS
MYRRFADVAQVPILANITEFGATPLFTTDELRSAHVAMALYPLSAFRAMN
RAAEKVYTVLRQEGTQKNVIDIMQTRNELYESINYYQFEEKLDA---LRN
KKS
>45_n1_BROCK_PrpB_Ecoli_sp|P77541|P
SLH------SPGKAFRAALTKENPLQIVGTINANHALLAQRAGYQAIYLS
GGGVAASLGLPDLGISTLDDVLTDIRRITD-VCSLPLLVDADIGFGSAFN
VARTVKSMIKAGAAGLHIEDQVGAKRCGHRPNKAIVSKEEMVDRIRAAVD
AKT-DPDFVIMARTDALAVEGLDAAIERAQAYVEAGAEMLFPEAI-TELA
MYRQFADAVQVPILANITEFGATPLFTTDELRSAHVAMALYPLSAFRAMN
RAAEHVYNVLRQEGTQKSVIDTMQTRNELYESINYYQYEEKLDN---LRS
QVK
>46_n1_PrpB_Ralstonia_eutropha]_Reu
MTYSA--ARSAGARFRQALADEHPLQVVGTINANHALLAKRAGYRAIYLS
GGGVAASLGLPDLGISNLDDVLTDIRRITD-VCDTPLLVDVDTGFGAAFN
VARTTKSLIKFGAAAMHIEDQVGAKRCGHRPNKEIVTQGEMVDRIRAAVD
ART-DENFVIMARTDALAVEGLDKAIERAVACAEAGADAIFPEAM-TDLA
MYRKFVDAVKVPVLANITEFGATPLFTTEELDGAGVSMVLLPLSAFRAMN
KAAENVYAAIRQDGTQKNVVDTMQTRAELYESIGYHDFEQKLDA---LQG
KGK
>47_n2_TgPrpB_83.m00005
MSED-----KGLTRLRSLM-QKKCVMLPGAYNGLTARLAAEAGFEGVYVS
GAALSACQGVPDIGILGLEDFTRVISQAAS-VTSLPVLLDADTGFGGPEM
VRRTVFAYNQAGAAGLHIEDQRLPKKCGHLEGKQLVSIEEMEEKIKAAAA
ASS-NGDFIICARTDARSVDGLDAAVERAVRYTAAGADMLFPEGL-ETEE
EFQAFAHALAVYLLANMTEFGKTPIMELSTFEGLGYHCVIYPVSPLRVAM
KSVKGMLVDLRKNGSVGHSLEKMYTRQELYSTLHYRPESVD--A---VED
TEA
>48_CPEP_Aspergillus_Afu_EAL87110
MTVPY-----QASRLRTMMDPNKIIAHACSYDGLSSRLVEEAGFPIIFLA
GYAVASGFGLPDTGYIAMEDMCRKIQEVVR-VTSIPVMADGDTGYGSPMN
VKRTVECFAAAGAAGIMIEDQTWPKRCGHTKGKSVVSRGEAYARVQAACD
ARNEGQDIFILARTDALI-HGWDEAITRAKEFKRIGVDAVFVEAL-PDRE
AMKRCSEEI-IPVFANIIEGGKTENLSALELAQLGFCAVAYPWTLVAAKL
KSIRETLDDLKKSMTI-GAPPMILGYSEVCEGVGFNRYWARETRYNEDGA
RQS
>49_Coccidioides_gi|90301449|gb|EA
MSKPT----VQASRLRSMIDPSKIVAQVCSYDGLSSRLVEEAGFPVVFLG
GFAMASSYGLPDTGYIAFQEAVGKIQEVVR-QVSVPVLVDGDTGYGSPMN
VRRTVEGFALAGAAGVMIEDQTWPKRCSHTKGKSVVSRDEAYARIQAAVD
ARNSGLDIFVLARTDSFI-HGYDEALARARKFKEIGADCIFLEAP-PDRA
SMQRFLQEL-FPCFANIIEGGKTENLSAKELGELGYAAVTYPWTLVAAKL
RSIRETLENLKASFLV-GKPEQILSYGEVCEGLGFDKYHEMEEKYGRGYQ
WDR
>50_Aspergillus_gi|67526695|ref|XP
MNT-------AASKLRQALDPNAFITAPGVYDGLSARIALNVGFDALYMT
GAGTAASHGQADLGICTLNDMRANAEMISNLSPSTPVISDADTGYGGPIM
VARTTEQYARAGVAAFHLEDQVQTKRCGHLGGKILVDTDTYVTRIRAAVQ
ARKIDSDIVIIARTDALQVNGYEDSLARLRAAREAGADAGFLEGI-TSIE
MARQVIADLKWPLLLNMVEHGATPSITAAQARELGFRIIIFPFAALGPAC
KAIQEGMEKLKRDGIP-GL-DKEMTPQMLFRVCGLDESIKVDAAAASSGV
ELK
>51_Neurospora_crassa]_Ncrassa_324
MAVIN----QAAAKLRAQLESDDLIVCPGVQDGLSARVCLQQGFKNLYMT
GAGTAISLGMPDLGLTTADDMVRQASMLSSLDRSVPLIADIDTGFGGPVM
VARTVERYILGGVAGLHLEDQVTTKRCGHLGGKEMVDVATFVARIRAARE
ARELGSDLVIIARTDALQSMGFDEALTRLKAAVEAGADAVFLEGV-KDRE
QMAKFTKEMATPCLINLVPGGLTPLVNAKEAKELGYRIAIWPCFAMTHAY
VAYQKAAKELLETGAVTVE-QVPGGIRELFELCGLSECVEFDNKMGQTFS
KGV
>52_Gibberella_zeae_PH1]_Gzeae_42
MASLP----DPRRLLRQRIKERDFMLAPGVYDGFSARIALEVGFNVLYMT
GAGVTASHGSADLGIATLNDMRRSAEMIANLSLSTPVIADADTGYGGPIM
VARTVEQYSRSGVAALHIEDQVQTKRCGHLAGKRLVDLTEYLARIRAAVQ
ARKIGSDIVIIARTDAIQKHGYEEALKRLRAARDAGADVAFPEGL-RSVD
EARQIITDLAWPVLLNMVENSVTPTLSAKEAKHLGFSIMIVPLATLAPAY
TSIKTGLQKLKETGSA-NT---ELTPQALFRVCGLDVSLKIDEE-GSNFG
GVD
>53_CPEP_Ath_sp|O49290|CPPM_ARATH
MAVKTTPTARIQTRFHRLIEEQGIVLMPGCYDALSAAIVQQTGFSAGFIS
GYALSALLGKPDFGLLTPPEMAATARSVCASAPNIPIIADADTGGGNALN
IQRTVKDLIAAGAAGCFLEDQAWPKKCGHMRGKQVIPAEEHAAKIASARD
AIG-DSDFFLVARTDVRATSGLEDAIARVNLYMEAGADASFVEAP-RDDD
ELKEIGKRTKGYRVCNMIEGGVTPLHTPDELKEMGFHLIVHPLTALYAST
RALVDVLKTLKENGSTRDHLQKMATFEEFNSLVDLDSWFELEARYSALGT
TKS
>54_PEPmut_Mytilus_gi|41713045|sp|
MSTKV----KKTTQLKQMLNSKDLEFIMEAHNGLSARIVQEAGFKGIWGS
GLSVSAQLGVRDSNEASWTQVVEVLEFMSD-ASDVPILLDADTGYGNFNN
ARRLVRKLEDRGVAGACLEDKLFPKTNSLHDGQPLADIEEFALKIKACKD
SQT-DPDFCIVARVEAFIAWGLDEALKRAEAYRNAGADAILMHSKKADPS
DIEAFMKAWNGPVVIVPTKYYKTP---TDHFRDMGVSMVIWANHNLRASV
SAIQQTTKQIYDDQSLVNVEDKIVSVKEIFRLQRDDELVQAEDKY----L
PKN
>55_PEPmut_Trypanosoma_cruzi]_Tcru
MRHCCG-LPQKARMLKSMLRSKELSFLMEAHNGLSARIVEETGFKAIWAS
GLSISAQMGFRDNNEASWTQVCDVAEQMSD-ATSIPILLDADTGYGNFNN
ARLLVRKLEKNGVAGACVEDKLFPKTNSLLDEQPLADVKEFALKIRAMKD
TQT-DENFCVVARVESFIAWPLEEALKRATAYAEAGADAVLIHSKKKDSS
EIDAFMAHWDTPVVIVPTSYASVP---CAHFREIGISTVIWANHNLRACI
AAMQASTRMIFEQESVVAVGKNIAPVKEIFRLQRLPEYLEAEEMY----L
PKK
>56_PEPmut_Ralstonia_gi|94310746|r
MNAHDL-ATSRSARLRQMLRSNELEFIMEAHNGLSARIVREAGFKGIWAS
GLAISAQFGVRDNNEASWTQVVDNLEFMAD-ASDLPILLDGDTGYGNFNN
VRRLVRKLEQRGIAGVCIEDKIFPKTNSFIGGQPLADIDEFCGKIKAGKD
SQA-DDDFSIVARVEALIAWGMEEALRRAEAYRQAGADAILIHSKLSKAD
EIVTFAREWAAPLVIVPTKYYSTP---TDVFRKAGISLVIWANHLIRVAA
SSMQAVAREIHDSQTLVNVEDRIATVNEIFRLQDADEYSAAEKIYLLAAG
RGK
>57_PEPmut_Rhodopseudomonas_gi|904
MADWKA-KYSASESLRELLHNGSLSFAMEAHNGLSAIIAEKAGFEVIWAS
GLAISASLGLRDSNEATWCQVLTIAEFMAD-AVEIPIILDGDSGHGNFNT
VRRLVRKACDRRIAGVCLEDKLFPKMNSFIQSQILANVDEFAGRIMAAKD
TQT-SAAFTVIARTEALIARSLAEALDRASTYASAGADAIVIHSAKSTAD
EVLAFADAWACPLIIIPTKYYTTP---TQLFRQARISLAIWANHSLRASV
ASMQAVCSRIVREQSVKGVEPSISKLETIFDLLKYDELLAAEQRYFSATK
PAE
>58_PEPmut_Mesorhizobium_gi|208041
MVERQS-GAQTRESLRRMIASSELAFAMEAHDGLSAAIAERAGFKALWAS
GLSISSSLGYRDANEASWSQLVDVVERISD-TVDIPVLVDGDSGFGNFNN
ARLVARKLRQHGASGICLEDTAFPKMNSFIGDHPLADIPEFCGRLKAVKD
QVP-DAEFVLVARIEALIARGEDEALARAQAYAEAGADAILIHSRKSNAE
QIFAFTRAWQLPVVIVPTKYYRTP---VSAYRAAGISTVIWANHNMRAAI
SAMRQVCDRILREESIAGIEDEVATLDELFDLLNYQELSAAEEKYLQTAT
SVR
>59_PEPmut_Streptomyces_sp|P29247|
MNATET-TRSAGGRLRYLLHAPGACQLMGVHDGLSARIAVAEGFEALWAS
GLCMSTARGVRDSDEASWTELLTLVGTMTD-APGVPVLVDGDTGYGNFNT
ARRFAGRAERVGAAGVCFEDKVFPKMNSFFGDHQLAPVAEFCGKIRACKD
AQR-DPDFVVVARTEALISLPMEEALDRAAAYAEAGADALFIHSRMNTPQ
QIATFMERWETPVLIAPTTYHTPS---VDDFAALGIAGCIWANHSMRAAF
AAMRDVCQRIRTDRGIYGIEDQVAPLKEIFGLFDYEGLEKDENCY-DLAA
VQG
>60_icl_Chlamydomonas_reinhardtii]
MASNG-AAPDGAERFWNLLH-EDYVPALGAMTGGQAVEMVAAGLKDIYLS
GWQVAADQTYPDQSLYPVDSVPRVVSRINNTYWFAPIVADAEAGFGGNLN
AYELMKALIEAGASCVHFEDQLAAKKCGHLGGKVLVPTKEFVQKLTAARL
AADMDVPTLIIVRTDALGAYGIDAAIARGLAYAP-YADLVWFETSEPSME
EAKKFAAAIHAQYPGKLLAYNCSPSFNQKTLGSLGYKFQFITLAGFHSLN
YGMFSLARDYASRGMSA-YAQL-QEASEGYRATTHQKFVGFDLVSTSTEE
QHH
>61_icl_Polytomella_sp._Pringsheim
MPAPS-AHADGAEKFWKLLH-EDYVPALGALTGHQAVEMISAGLKAIYLS
GWQVAGDQTYPDQSLYPADSVPKVVKRINNVDFFAPIVADAEAGFGGVLN
AYELMLGMIEAGAACVHFEDQLAAKKCGHMGGKVLVPTNEFIQKITAARL
AADANVPTLIIARTDALGAYGIDAAIARGLSYAP-YADLVWFETGEPNME
EAKKFAAAIHAKFPGKLLAYNCSPSFNQKTLGALGYKFQFVTLAGFHALN
YGMFSLAKEYSKTGMTA-YSEL-QANSEGYKATTHQRFVGFDALSQSTEE
QFH
>62_icl_Bacillus_gi|89201743|ref|Z
MKNER-ELNAGAEKLWNMLHTEDYIHALGALTGNQAMQQVKAGLKAIYLS
GWQVAADHMYPDQSLYPVNSVPAVVKRMNQIDYFVPIIADAEAGFGGQLN
VFELMKSMIEAGAAGVHFEDQLSEKKCGHLGGKVLLPTQTAVRNLISARL
AADMGVSTIIVARTDADAADGLDQAIARGLAYAP-YADLVWCETSEPNVE
DAKRFAEAIHEKYPGKLLAYNCSPSFNQKEIASYGYKFQFVTLAGFHSLN
YSMFELARGYKERGMAA-YSELQQAEAEGYSATRHQREVGFDEVAQSTEE
QTK
>63_icl_Yersinia_gi|77976377|ref|Z
MTTSRTWKSPGAQKLWELLHRKGYINCLGALTGGQALQQAKAGVEAIYLS
GWQVAADSMYPDQSLYPVDSVPAVVKRINNTDYFLPIVADAEAGFGGVLN
AFELMKAMIEAGAAGVHFEDQLAVKKCGHMGGKVLVPTQEAIQKLVAARL
AADLGVPTLLIARTDADAADGIEQAISRGLAYAP-YADLVWCETSTPDLE
LAKRFAQAIHAKFPGKLLAYNCSPSFNQDDLSAMGYKYQFITLAGIHSMW
FNMFDLAHAYAQEGMKH-YVEKVQQPSVGYTFASHQQEVGFDKVTNSTEE
-QF
>64_ICL_Ecoli_sp|P0A9G7|ACEA_ECOL6
MKTRT-WTQPGAAKMWRLLHKKGYINSLGALTGGQALQQAKAGIEAVYLS
GWQVAADSMYPDQSLYPANSVPAVVERINNVDYFLPIVADAEAGFGGVLN
AFELMKAMIEAGAAAVHFEDQLAVKKCGHMGGKVLVPTQEAIQKLVAARL
AADTGVPTLLVARTDADAADGIEQAISRGLAYAP-YADLVWCETSTPDLE
LARRFAQAIHAKYPGKLLAYNCSPSFNQQQLSDMGYKFQFITLAGIHSMW
FNMFDLANAYAQEGMKH-YVEKVQQPAAGYTFVSHQQEVGFDKVTTSTEE
-QF
>65_icl_Pseudomonas_gi|77383827|gb
MALTREAENPGAEKLWNLVTEKDFVNCMGALTGGQAVQQVKAGIQAIYLS
GWQVAADSMYPDQSLYPVDSVPTVVKRINNIDYFAPIVADAEAGFGGVLN
AYELMKSMIEAGAAGVHFEDQLAVKKCGHMGGKVLVPTQEAVQKLTAARL
AADAGVPTIILARTDANAADGLDQAIARGLAYAP-YADLIWCETAKPDLD
EARRFAEAIKKEYPDQILSYNCSPSFNQRELSAMGYKHQFITLAGIHNMW
HSMFNLAHDYARNDMTA-YVKLQEQEDAGYTFVAHQQEVGFDDMTTSTEE
QFH
>66_icl_Mycobacterium_gi|13879990|
MSVVGTDTNPGAEVLWEQLHDLEWVNALGALTGNMAVQQVRAGLKAIYLS
GWQVAGDHTYPDQSLYPANSVPQVVRRINNENWLAPIVADGEAGFGGALN
VYELQKALIAAGVAGSHWEDQLAEKKCGHLGGKVLIPTQQHIRTLTSARL
AADADVPTVVIARTDAEAATGIEPCIARAKAYAP-FADLIWMETGTPDLE
AARQFSEAVKAEYPDQMLAYNCSPSFNQKELAAMGFKFQFITLAGFHALN
YSMFDLAYGYAQNQMSA-YVELQEREAEGYTATKHQREVGFDRIATSTEE
QFH
>67_ICL_Coryne_sp|Q8RQN6|ACEA_CORE
SNV-GTDTNPGAEILWDAVSGDDYINALGALTGNQAVQQVRAGLKAVYLS
GWQVAGDHTYPDQSLYPANSVPNVVRRINNDNWLVPIVADGEAGFGGALN
VYELQKGMITAGAAGTHWEDQLAEKKCGHLGGKVLIPTQQHIRTLNSARL
AADANTPTVVIARTDAEAATGLEPCIARAKSYAP-YADMIWMETGTPDLE
LAKKFAEGVRSEFPDQLLSYNCSPSFNQKELGAMGFKFQFITLAGFHSLN
YGMFDLAYGYAREGMPA-FVDLQNREAEGFTAVKHQREVGFDTIATSTEE
QFH
>68_icl_Strongyloides_stercoralis
MRLKA-SPKGTSNKLWHLIH-EPYVAALGAQTGNQAVQMIKAGLKAIYLS
GWQVAADDMYPDQSLYPSNSGPELARRINKRDYYAPIVADCEAGFGGSLN
CFEITKSYIESGVAGVHFEDQLGEKKCGHMGGKVLIPISEHIRHLNAARL
AADCDTPTIIVARTDAESARSMEACIQRGIAYAP-YCDMIWMETSYPSLS
QAKEFAEGVKREFPDKLFAYNCSPSFNQRELGAMGFKYQFITLAGYHTNS
FSIFDLAKNYRERGMAA-YAEL-QKAAEGYTAVKHQREVGFDVLGNSTEE
QTV
>69_Gex7_Caenorhabditis_gi|2625168
MSSAA-APKGGANKLWQLLH-EPFVPALGAQTGNQAVQMVRAGLKAIYLS
GWQVAADDMYPDQSLYPANSGPELAKRINRRDWYAPIVADAEAGFGGALN
CFELMKAYIEAGAAGVHYEDQLGEKKCGHMGGKVLIPTAQHIRHLNASRL
AADCGVPTIIVARTDAESSRAIQYCIDRAIQYAP-YTDLIWMETSHPTIA
DAREFAEGVHKQYPDKMFAYNCSPSFNQKELGAMGFKYQFITLAGYHANS
YSMFDLARNYKEKGMLA-YSGL-QEGAEGYTAVKHQREVGFDAVSRSTEE
QTP
>70_icl_Sinorhizobium_gi|15073642|
MTDF--APEGGANRLWKLIH-EDFVNALGALSGNQAMQMVRAGLKAIYLS
GWQVAADAMYPDQSLYPANAAPELAKRINRETWFAPIVADAEAGFGGPLN
AFEIMKAFIEAGAAGVHYEDQLAEKKCGHLGGKVLIPTAAHIRNLNAARL
AADMGTPTLVIARTDAEAAKGIEPCIARAIAYAP-HCDLIWCETSKPDLE
QARKFAEGVHKAHPGKLLAYNCSPSFNQRELGAMGYKFQFITLAGFHQLN
YGMFELARGYRDRQMAA-YSEL-QEAAEGYTATKHQREVGFDAVSVSTEH
QAE
>71_icl_Brucella_gi|23348470|gb|AA
MTDF--APKGGANRLWKLIH-EDFVNALGALSGNQAMQMVRAGLKAIYLS
GWQVAADAMYPDQSLYPANAGPELAKRINRDTWFAPIVADAEAGFGGPLN
AFEIMKAYIEAGAAGVHFEDQLAEKKCGHLGGKVLIPTAAHIRNLNAARL
AADMGTPTLIVARTDAEAAKGIEPCIARAIAYAP-YCDLIWMETSKPDLA
QARRFAEAVHKAHPGKLLAYNCSPSFNQCELGAMGYKFQFITLAGFHQLN
YGMFELARGYKDRQMAA-YSEL-QQAAEGYTATKHQREVGFDAMSLSTET
QAE
>72_Pm_294889310|ref|XP_002772756.1|_2-methylisocitrate_lyase,_putative_[Perkinsus
MNSA-------GRRLRTLMRSSQCVQLPGAFNGLVARMLPVNGFVGGYVS
GGALSAASGVPDIGLLTLDQFTDKIKEVVAFSGGLPFICDADTGFGSDEM
VSKTVREYIAAGAAGLHIEDQEFPKRCGHLEGKTLVSAEEMMGKVRRARA
AAE-SDHFIICARTDAYSTHGMEEAIARAKQYVEAGADMIFPEGL-ATIE
DFRAFAEQMQRFLLANMTEFGKTDAIKLEEFASAGYNCVIYPVSTLRCAM
KAADECLRHLKSEQGLKQHEGKMQTRKQLYELLKYQPGTEW--------Y
PNA
>73_ParamTetr_145548018|ref|XP_001459690.1|_hypothetical_protein_[Paramecium_tetrau
MLFK-----QNCSLFRKLL-SQKCLMMPGAYNGMVGRQCADNGFEALYIS
GAAVTASSGVPDIGMVTLDGFCKTIKDVAL-ASGLPILADADTGFGEGEM
CSKTVWEYFIHGASGLHIEDQVFPKRCGHLDGKELVPSDVMEKKIQIAKN
ASS-GGEFVICARTDARGTHGLDECIKRSKAYMEAGADMIFPEGL-HTKE
EMAIVAKELKAYLLANMTEFGKTPYISLKEFEQMGYNCVIYPVSTLRIAS
KAIDEFLKQLKKDESQVNSVQNMQTRKELYSTLGYTPGKEW--F---PNS
KKQ
>74_Vulcanisaeta_307596029|ref|YP_003902346.1|_methylisocitrate_lyase_[Vulcanisaeta
MDAVLL-PREIRAWFRERLSRPGIVIAPGAFDAFVALMIQQLGFEALYVS
GAAFSSSLGLPDLGVFTLDELVRFTKYITD-AVDIPVIVDTDTGFGETLN
VVRTVREFESIGASAIQIEDQELPKKCGHLSGKHVVPADEMVKKIKAAVE
ARR-DENFLIIARTDARGVYGLDEAIWRAQAYVEAGADIIFPEAL-ESKE
EFARFAREVKAPLLANMTEFGKTPYITAKEFEEMGYKIVIFPVTTFRVAM
KAVKDALIELKEKGTQKDLLNKMISRQEQYEVIHYWDYENWDKK---LRL
KKN
>75_Capsaspora_320169673|gb|EFW46572.1|_phosphoenolpyruvate_phosphomutase_[Capsaspo
MLASSS-KPKKTTQLKQMLTSNNLEFLMEAHNGLSAKIVEEAGFKGIWGS
GLSISASLGVRDSNEASYTQVLEVLEYMSD-ATTIPILLDGDTGYGNFNN
ARRLVTKLEQRGVAGVCMEDKTFPKTNSLLDGQPLADIEEFSGKIRACKD
TQK-DADFCVVARVEAFIAWPLEEALRRAEAYHKAGADAVLIHSKKKDPS
DIEAFMKAWNAPVVIVPTNYYTTP---TDRFRELGISTIIWANHNMRTAI
SSMQATTKQIFQDQSLKNVETKIATVKEVFRLQNDQELTKAEDKY----L
KEK
>76_Nematostella_156373680|ref|XP_001629439.1|_predicted_protein_[Nematostella_vect
M-----------------LESPELEFIMEAHNGLSAKIVQEAGFKGIWGS
GLSISAQLGVRDSNEASWTQVTDVMEFMSD-ATDIPILLDADTGYGNFNN
ARRLVKKLEMRGVAGACLEDKLFPKTNSLLDGQPLAEVDEFALKIKACKE
TQS-DPDFCIVARVEAFIAWGLDEALKRAEAYRNAGADAILMHSKKSDPS
DIEAFMKAWNGPVVIVPTKYYTVP---TDHFRDLGVSMIIWANHNMRASV
AAMQQTTQQIMKDQSLVNVEDKIVPVKEVFRLQGDQELKEAENKY----L
PQQ
>77_Tthermo_118350370|ref|XP_001008466.1|_Phosphoenolpyruvate_phosphomutase_precurs
MLANSS-APRKTTQLKNLIQSKDLSFIMEAHNGLSAAIVEETGFKGIWGS
GLSISAAMGVRDSNEASYTQVLEVLEFMSD-RTKIPILLDGDTGYGNYNN
ARRLVKKLEQRNIGGVCLEDKIFPKRNSLLEGQELAPIQEFASKIKACKD
TQQ-DADFQVVARVEAFIAWGLEEALKRAEAYREAGADAILMHSKLKEPS
EIEAFMKEWKAPVIIVPTNYYTVP---TDTFRKWGVNMVIWANHNMRACV
SAMQETSRKIYEDESLVNVENKVAKVKEVFRLQGEDELKQADK-------
KYL
>78_Hydra_221117526|ref|XP_002158406.1|_PREDICTED:_similar_to_phosphoenolpyruvate_m
MSFILT-LSKRTTLLKQMLHSNELEFIMEAHTGLAAKIVEEAGFKGIWGS
GLSISASMGVRDSNEASWTQVLDQLEYMTD-ASSLPILLDADTGYGNFNN
ARRLVRKLEQRGVAGACLEDKLFPKTNSLL-DRPLADMEEFALKIKACKD
SQR-DPDFCIVARVEAFIAWGLEEALKRSHAYADAGADAILMHSKKKDPS
EIKAFMKEWKIPVVIVPTNYYTTP---TNEFREWGVSMVIWANHNIRASI
KAMQDTCNTIYNDQSLVNVESKFIFSKLSTQHSSVLIGQKKFLPGPSTHQ
NPS
