# Supplementary material for: The 2-methylcitrate cycle is implicated in the detoxification of propionate in Toxoplasma gondii
Source: Mol Microbiol. 2013 Jan 11;87(4):894–908. doi: 10.1111/mmi.12139 (PMC3593168; doi:10.1111/mmi.12139)
Supplement: Supplementary file 1 [file mmi0087-0894-SD1.zip › mmi_12139_Supporting information_PrpD.txt]

>01_Toxo_84620824@ABC59526.1|_2-methylcitrate_dehydratase_[Toxoplasma_gondii]
MTQSTSLRD---SNQALGIGQYAGGKYDNVSEKIYERVRLFHTDSVLSGV
SALALKTPTILRDEAMD-YPCTSGARVFGTLTRSQPEKVVAANCAAVREW
DSNGTVFGFNPKLKGNFYPVVIAAAQAGA--RHVDGRKALRAMLCLDEIR
GRLAEVFSLKTFKIDHVVFGAVASAAVYGALLGASAEQIESAIGMCVAHY
IPWRAIRAGKQLSDSKGSSAALAAEAAVLSMRRAMKGFVGPRDIFRNPEA
-LFRWNVEGDPFDLLTHSGEFAVARMHFKLGLYEHQSAGALEGLLRLLAA
NPYRDPNRIQSITITAYEPAFSIIGDPDP-RTRQSADHSMVYIISTVLRK
AVLTPYDYSEKSIFNPTTRAFMTKTQFKHGAEYDAKYP----EGIPSRVS
IALSDGTTLDSRIVFPTGHASNTESDKVLRYKFQMMSEIALRKEEAQAFI
AKLESIVTLSND---DLQLPPIE
>02_PrpD_TtPrpD_146143511|EAS06482.2|_hypothetical_protein_TTHERM_00864870_[Tetrahy
MLSKIQLKN---QNQAQLLGEYAK--NGNPSQKVLERVKLFHTDSVFTGI
SALALKTPSILKAEALENKPKKGVSRCFGSDQNVPVEKAVCANSSAVREW
DSNGTVFGYNETQATNFYPAVLAAAHQ-N--AAINGKTVLKAMVLQDEIR
GRLCEAFSLKSYKIDHVVHGAIATICTYGALMGATPLQMEHAIGMFCAHY
IPFRAIRAGKQLSDSKGASAAISTEAALMCIKRAMNGFIGPKDIFRNPEA
-IFRLNENGDPFDIVSDGGDFAVMGMHFKLGLYEHQSAGALEGLQRLIFE
NKHNEFDSISKIKIIAYEPAFGIIGDPKC-QTRQSADHSMVYIVSTMLRK
AILLPDDYSQKAIFDPVTKKLMDLMEFEHGKEYDSKYP----EGIPTTIQ
ITLKDGRTFDSLVMFPSGHAKNTACDGILENKFKLLGKLALAENEIQPMI
ERLMNLDNLSNA---ELQDDPDY
>03_Rhodospirillum_48763224@ZP_00267780.1|_COG2079:_Uncharacterized_protein_involve
MKLHDVRTLPRENQLAWKLAAVATD-RVPVPPDVTEMIGNRILDNAAVAA
ASLARGPVRSARA-QALGHRSERGAPIFGLGGKVSPEWAAWANGVAVREL
DFHDTFLAAEYSHPGDNIPPILAVAQSLGC----DGAALVRGLAAGYEIQ
VDLVKGICLHEHKIDHIAHLGPSAAGGIGALLGLSTEVTYQAIGQALHTT
TTTRQSRKGE-ISSWKAYAPAFAGKMAIEAVDRAMRGEGAPAPAYEG-ED
GFIAWLLSGPGHVYQVPAKRAI-LDTYTKEYSAEYQSQALIDLAKRMGPK
VG--DLSQVERIVIQTSHHTHYVIGTLDPRASRETLDHSIMYIFAVALQD
GGWHVKSYAPERAGRPDTIDLWHKITTEEDPAWTARYHKGADKAFGGKVI
ITLKGGRQIVDELAHPAGT--RPFARPDYIGKFRTLAEGVIAPAEQDRFI
ALVERLPELTADEVAHLSPPGIF
>04_PrpD_Bdellovibrio_42523929@NP_969309.1|_2-methylcitrate_dehydratase_[Bdellovibr
MKKHTVRVLDRKDQLAWKIAEIATD-NAPIKADVVDMVINRIIDNASVAI
AAANRRPVASARA-MAIAHPRNGGATVFGMDQKFDCEWATWANGTAVREL
DYHDTYLAADYSHPADNIPAILAVAQQMGK----NGKELLKGIVTGYEVH
VDLVKAICLHKHKKDHIAHLCPATAAGIGTLLSLPTETVFQAVQQAVHVS
FTTRQSRKGE-ISSWKAYAPAHAGKLAVEAVDRVMRGEGAPSPIYEG-ED
SVIAYMLDGKDGKYEVVEKRAI-LETYTKEHSAEYQSQALIDLARKMKPM
IK--NFDDIQSIVIHTSHHTHYVIGTMDPNASRETLDHSIMYIFAVALQD
GTWHVNSYAPERAQRPDTVALWHKISTVEDKQWTAWYHDPDKKRFGGRVE
ITMKDGSKIVDELGHPAGA--RPFKRADYIRKFDILTEGIITKAERDRFI
GLVENLENLTAEQVQQLNTKGIF
>05_Mesorhizobium_45916095@ZP_00194935.2|_COG2079:_Uncharacterized_protein_involved
MKKHTVKVLPREEQLAWHIADFAAH-CGPLDADVQDMIACRIVDNAAVAL
AAINRKPVAAARA-MALAHPRKRGATLFGLATRVDAEWAAWANATAVREL
DFHDTFLAADYSHPGDSISPLVAVAQQMGL----DGAALARGIAVAYEIH
VALVKAISLHKYKKDHVAHLAPATTAGIGAMLGLPTDVIFQAVNQAVHLA
FSTRQSRKGE-ISSWKAYVPGFSGKLAIECIDRAMRGEAAPSPIYEG-ED
SVIAWMLGGPETAYEVPSPRGI-METYTKAHSAEYQAQALIDLAIELSGQ
IG--DLSEVRDILLETSHHTHYVIGTMDPEASRETLDHSIMYILAVALED
RKWHVDSYTRERSRRASTVELWHKIRTVEDQVWTTRYHDPAKRAFGGRLI
VTMKDGRVISGERAHPNGA--RPWTWPDYVGKFDGLTREMLGAPEREAFL
SAAKGFAKLAPGALDALVDRGLE
>06_Corynebacterium_21325310@BAB99931.1|_Uncharacterized_protein_involved_in_propio
MTES------------QDLAAFVEAALNDASPEAVEQLKIRVLDTVGVAI
GALDAEPIVAIRG-LLEDLGGTEQSTLIGGG-KTSPERAAFFNSALSRYL
DFMDAYLAGETNHPSDNFGAVLAAAESVGA----SGKDLLTAFAVAYQVH
TRLSDVAPVRAKGFDHTTQGAFAAGASAAKALGLPADQIANALAIAGTAN
VALRVTRTGN-LSHWKGLAYPHVSKEGTWAALLASRGITGPEEVFEG-NK
GFKESVSGPFEIDW--EDLESV-KRTIIKKHNAEIHSQSALDAAQEIRAQ
EG-FNVDNIEKIHLTTFDVAYSIIGGQLI-RTKEEADHSLPWMLAVVLLD
GQLNPEQYEPSRIVADDVQTLMKKIEITPSDEFSDRFP----DHMPADLE
VTLNDGSVFKASQDSYLGFHDNPLDWDNARKKFDALVTPFTGEELREEIA
TIIHELDSRQ---VSELTSTTRS
>07_Burkholderia_46314971@ZP_00215555.1|_COG2079:_Uncharacterized_protein_involved
MTQNMNRPTPSPVNLAHQLADYAASLYEDLDAATVETVKAHFIDALGCAI
AAHDEAPVRIARQ-VALAT-GGGTSTLLGTAQRTTPDLAAFANGAALRYF
DLNDAYAGKETGHPSDNVAPCLAVAEAQRG----SGRDLILAIALAYEIN
CRLMDAAAISPRGWDHTCYSLPAVALATGRLMSLPRAQLVQAVNLAINGH
MALNQTRIQE-LSNWKALADADAARNAIFATRLAREGLTGPSPIFEG-NA
GFFRQISGAFDVDLAQRGRFRI-NDCIVKYYPAQGLTQTSIPAAIDVAAQ
VG-D-LGRIRSIEIATTQVGYVTAGKWAP-ETSETADHSLPYVVARAMLD
GDITTASYTLAALRDPKLRALIERVTVVEDPELTARYP----QYAPNRVT
AVTDDGRRFTREVDDLPGFPHHPMTRADFETKFTRCVRPYWKTAQTRRAL
DWLWRLDAQPD--VSKLPMTIRT
>08_Mycobacterium_15608270@NP_215646.1|_hypothetical_protein_Rv1130_[Mycobacterium
MPDHAVRAFPCTEHMAYKIAQVAAD-PVDVDPEVADMVCNRIIDNAAVSA
ASMVRRPVTVARH-QALAHPVRHGAKVFGVEGSYSADWAAWANGVAAREL
DFHDTFLAADYSHPADNIPPLVAVAQQLGV----CGAELIRGLVTAYEIH
IDLTRGICLHEHKIDHVAHLGPAVAAGIGTMLRLDQETIYHAIGQALHLT
TSTRQSRKGA-ISSWKAFAPAHAGKVGIEAVDRAMRGEGSPAPIWEG-ED
GVIAWLLAGPEHTYRVPPKRAI-LDSYTKQHSAEYQSQAPIDLACRLRER
IG--DLDQIASIVLHTSHHTHVVIGTFDPDASRETLDHSLPYIFAVALQD
GCWHERSYAPERARRSDTVALWHKISTVEDPEWTRRYHDPAKKAFGARAE
VTLHSGEVIVDELAHPLGT--RPFERKQYVEKFTELADGVVEPVEQQRFL
AVVESLADLESGAVGGLNPGIFR
>09_Mycobacterium_41406395@NP_959231.1|_hypothetical_protein_MAP0297c_[Mycobacteriu
MRRHDVRTFPRSEHLAWKIAEVAAD-PVAVPAETEAMVINRVIDNAAVSA
ASVLRRPVTVARA-QAQAHPAAKGAKVFGIRGDYSPEWAAWANGVAVREL
DFHDTFLAAEYSHPGDNIPALVAVAQHLGV----GGADLIRGIATGYEIQ
IDLARGICLHEHKIDHVAHLGPSVAAGLGTMLRLDPETIYQAIGQALHLT
TSTRQSRKGL-ISSWKAYAPAWAGKVAIEAVDRAMRKESAPAPIWEG-ED
GVIAWLLSGPEHTYRVPPKRAI-LDSYTKEHSAEYQSQALIDLARRMRER
IG--DLNQIATIVLHTSHHTHYVIGTFDPDASRETLDHSVMYIFAVALQD
GTWHERSYAPERAHRPDTVELWRKISTVEDPEWTRRYHDPNDKAFGARAV
VTLNSGEVIVDELAHPLGA--RPFERTQYVGKFHELAEGVVTDAEQQRFL
SVAEGLPALPPGAAGELNPGGIF
>10_PrpD_Coryne_20385926@AAM21504.1|AF434799_2_PrpD2_[Corynebacterium_glutamicum]
MINHEVRTFPYEEHLAHKIARVAAD-PVEVAADTQEMIINRIIDNASVQA
ASVLRRPVSSARA-MAQVRPDGRGASVFGLPGRYAAEWAALANGTAVREL
DFHDTFLAAEYSHPGDNIPPILAAAQQAGK----GGKDLIRGIATGYEIQ
VNLVRGMCLHEHKIDHVAHLGPSAAAGIGTLLDLDVDTIYQAIGQALHTT
TATRQSRKGA-ISSWKAFAPAFAGKMSIEAVDRAMRGEGAPSPIWEG-ED
GVIAWLLSGLDHIYTIEAKRAI-LDTYTKEHSAEYQSQAPIDLARSMGEK
LAGLDLRDVDSIVLHTSHHTHYVIGTFDPDASRETLDHSIMYIFAVALED
RAWHERSYAPERAHRRETIELWNKISTVEDPEWTRRYHDPAEKAFGARAV
ITFKDGTVVEDELAHPLGA--RPFAREQYIQKFRTLAEGVVSEKEQDRFL
DAAQRTHELEDLS--ELNPEGLF
>11_Rubrobacter_46106151@ZP_00186687.2|_COG2079:_Uncharacterized_protein_involved_i
MEKET---------HVGRLARFVARSYEDLSDEAVRQLKVRVLDALGCAI
GALGGEPVRMVRE-QLEEFGGNPLASLIGGG-RTAPDRAALYNGALVRYL
DYNDSFLAGETCHPSDNLGAVLAAAEYAGG----GGRDLLLSLAVAYQVQ
CRLSEVAPVRHKGFDHTTQGAYAAAAGVAKALGLDERRTANAIAISGTAN
NALRVTRTGA-LSHWKGLAYPNTAFAATHAAFLAMRGITGPPEVFEG-NK
GFMDAIAGRFEIDW--EDLELV-RRTIVKKYNAEIHSQSALEGLLELRER
HG-LDPRAVERVELETFDVAYNIIGGHVV-RTKEEADHSLPYMLAVALLD
GEVGPEQYRPERIRAGDVQGLLRRVEVRPADDLSRRFP----EEMPCRLR
VFTGDGEKLEIEKKDYEGFFTRPLSWEGALGKFGRLCASI-DKGLREEIS
GAVERLEEVE---VSELA-VRTG
>12_Rubrobacter_46106078@ZP_00199818.1|_COG2079:_Uncharacterized_protein_involved_i
MKRR---------WRLEELAAFLAELYEDLPQETVSRTEELFLDWAGSAL
AGGRERPVRVIERVARKLGAREGSCEVLAFGWRTSPLFAALVNAASSHAV
EQDDVHNGA-VLHPGAVFPAALAAAQEAG----ASGRELVTAAVAGYEAG
VRVGEFLGRSHYRVTTGTAGTLAAAAATAHVLGADEEEMVDALGSAGTQA
AGLWQFAE---GADSKQLHAAKAASDGLLSAYLAREGLRGARGILEGEKG
-MAAGMSDAEPERLVAGLGRWAVLETSFKVHASCRHSHPAADALIAGMRE
N-GLAAEDVEVVRARVHAGALEVLGDVEP-ESVHQAKFSMGFVLALVAIR
GRAGIEDFSEETLRDGKIRAFARKVEMVLDPEVDGAYP----ERWIGLVD
IRTKDGRTITSRVDVPRGDPGNAPDRGEIEKKVRRLATYGAPPGNVERII
RRAWGLREEPEV--GPLLGEVRP
>13_Burkholderia_46312525@ZP_00213121.1|_COG2079:_Uncharacterized_protein_involved
MSAPVSNVRPAPDTVLVDIVDYVLNA-GIDSALALETARHCLIDTLGCGL
EALSYPACTKLLGPVVPGTIVPNGAKVPGTSFQLDPVQAAFGIGAMIRWL
DFNDTWLAAEWGHPSDNLGGILATADWLSRTKPLTMRDVLVAMIQAHEIQ
GCLALENSFNAVGLDHVLLVKVASTAVVGRLLGLTRDELINAVSNAFVDG
QALRTYRHAPNTGSRKSWAAGDATSRAVRLALIAKTGEMGYPSALTAKTW
GFYDVLFDGKPFRFQRPYGTYVMENVLFKAFPAEFHAQTAAEAALQLHAQ
LAGRTTDDISRITIRTHAAAIRIIDKQGPLANPADRDHCIQYMVAVPLLF
GRLTAADYEDSAAADPRIDALRAKTVCVEDPQFTKDYHDPDKRSIANALT
IEFTDGSKLAEVVEYPLGHRRRREGVPLLVEKFRTNLARRFPAKQQQAIL
DVSLDQAKLEAMPVDEYVDLYVI
>14_PrpD_Bacillus_52787772@YP_093601.1|_2-methylcitrate_dehydratase_[Bacillus_liche
MKTESQ-TLQNCDQLLEEIADYTVNA-KISSEEAIETARYVLMDTLGCGI
LALKYPECAKHLGPIAPGTVVPNGTRVPGTQFELDPVHGAFNIGCMIRWL
DYNDTWLAAEWGHPSDNLGAILACADYVSRQEPLTINDVLTAIVKAHEIQ
GVLALDNSLNRNGLDHVLFVKVASTAVACSLLGGTKQDVINAVSQAWVDN
SSLRTYRHAPNTGSRKSWAAGDATSRGVRLAMMTLKGEMGYKTALSAPMW
GFQDVLFGGKELTLARPLDSYVIENVLFKSYPAEFHAQTAAEAAIRLHPE
VK-DRLDDIGQIVITTHESAIRIIDKTGELHNPADRDHCLQYITAIGLIY
GDITADHYEDETAQNPEIDRLREKMTTVENKQYSVDYLDPEKRSIANAVQ
VFYKDGTHSEKIVEYPIGHRRRREGIPLLKDKFINNLKTRFPAGQAERIN
ALLNDPHRLSGAPVPDFMELFVI
>15_PrpD_Burkholderia_53716123@YP_106313.1|_2-methylcitrate_dehydratase_[Burkholder
MSAPIPNVRPAPDSVLVEIADYALNH-RIDSALALETARHCLIDTLGCGL
EALSYPACTKLLGPIVPGTIVPHGAKVPGTSLQLDPVQAAFNIGAAIRWL
DFNDTWLAAEWGHPSDNLGGILATADWLSRTRPLAMKDVLVAMIHAHEIQ
GCLALENSFNAVGLDHVLLVKVASTATVGCLLGLTRDELINALSLAFVDG
QALRTYRHAPNTGSRKSWAAGDATSRAVRLALIAKTGEMGYPRALTAKTW
GFYDVSFGGKPFRFQRPYGTYVMENVLFKSYPAEFHAQTAVEAAMTLHAR
LAGRTADEIRRVTVRTHAAAMRIIDKQGPLANPADRDHCIQYMIAVPLLF
GRLTAADYEDAVAADPRIDALRAKIACVEDPQFTQDYHDPAKRSIANALT
IEFDDGSTLAEVVEYPIGHMRRREGMALLIDKFRTNLARRFPAKQQQAIL
DVSLDQAKLEAMPVDEYVDLYVI
>16_PrpD_Oceanobacillus_23099723@NP_693189.1|_2-methylcitrate_dehydratase_[Oceanoba
MTQVKT--INQTDKIIEEIADYVVHT-EITSEEAYRTAHHVLIDTLGCGI
LALNYPECTKLLGPIVPGTVVPNGSRVPGTSYVLDPVQGAFNIGTMIRWL
DYNDTWLAAEWGHPSDNLGGILAVADYVSQEEPIKVKEILEMMIKAHEIQ
GVLALENSLNRVGLDHVLYVKIATTAVVTKMLGGTKEEIQNALSNAWIDN
SSLRTYRHFPNTGSRKSWAAGDATSRAVRLALMAIKGEMGYATALTANGW
GFQDVLFKGQELKLSRSLGSYVMENVLFKSYPAEFHAQTAAEAAVQLHPE
II-GRLDEIKEITIKTHESAIRIIDKTGPLHNPADRDHCLQYITAIGLLK
GNITAEDYEDDVAADPRIDELREKMVTVEKESYTTDYLDPEKRSIANAIQ
VHFVDGTSTDVICEYPLGHRFRREAIPKILEKYAHNLSTQYTVKQSERIQ
KVTNNFDEVQQMNTTDFVDLFVN
>17_Ralstonia_48769466@ZP_00273812.1|_COG2079:_Uncharacterized_protein_involved_in
MSDIDTR------YPTRQLCEFLARFLADVPSPVVERTKDLFLDWIASAI
AGKDAPAVRRIQEFAAAMGPATGQAEVFVDRRRTSPYFAALINGASSHVV
EQDDVHNGS-VLHPAAVFPAVVAAAQAEG----KTGAEVLLASIAGYEAG
IRIGEFMGRSHYRVTTGTVGTLAAAAAVAKLYGLDAEGINQALGSAGTQA
AGLWEFRD---AADSKQLHTAKAAADGLQSAWLARAGFTGARQILEGAQG
-MAAGMSDANPAALTDGLGRWATAETSFKFFASCRHTHPAADALKALMLR
E-GLQADQIAAVTAHVHQGAIDVLGPVNP-ATIHQAKFSMGTVLGLVAVH
AHAGLGEFEQHSLKDAQVSAFRDKVTMELDEEINAAYP----RQWIGRVT
VRTTDGRTLQARVDVPKGDPDNTLSRPELEAKAIQLGAFRATEAEMRAII
ARVWQLDREANV--NDW-LPAAR
>18_PrpD_Photobacterium_54301917@YP_131910.1|_2-methylcitrate_dehydratase_[Photobac
MSTNVENERPAPDELLVQIADYVDNT-PIDSAEAYNTARNCLIDTLGCGL
LALRFPECTKHLGPIVPGTTVQHGARVPGTSHELDPVMAAFNIGCIIRWL
DFNDTWLAAEWGHPSDNLGGILATADYLSRVPALTMRDVLTAMIKAHEIQ
GVLALENSYNRVGLDHVLLVRVASTAVVTKMLGGNRDQIIDAVSQAWVDG
CSLRTYRHAPNAGSRKSWAAGDATSRAVRLAMITMKGEMGLPSVLTAPQW
GYYDVLFNGEQFKVNQPFDSYVMENVLFKSFPAEFHAQTAVECAVTLHDQ
VK-DRIDDIERIVVTTHESAIRIISKSGNLANPADRDHCLQYMIAVPLLH
GDLIAEHYEDDFHGDARIDVLRDKMVIKEDPRYSAEYLEADKRSIANAIQ
VYFSDGSSTDNIVEYPIGHRRRREGIPVLENKFLRNLQTRFPVGTSQKIF
DLCSDQNKLESTPVNEFMELFIN
>19_PrpD_BROCK_Escherichia_1786528@AAC73437.1|_2-methylcitrate_dehydratase_[Escheri
MSAQINNIRPEFDREIVDIVDYVMNY-EISSKVAYDTAHYCLLDTLGCGL
EALEYPACKKLLGPIVPGTVVPNGVRVPGTQFQLDPVQAAFNIGAMIRWL
DFNDTWLAAEWGHPSDNLGGILATADWLSRNAPLTMKQVLTAMIKAHEIQ
GCIALENSFNRVGLDHVLLVKVASTAVVAEMLGLTREEILNAVSLAWVDG
QSLRTYRHAPNTGTRKSWAAGDATSRAVRLALMAKTGEMGYPSALTAPVW
GFYDVSFKGESFRFQRPYGSYVMENVLFKSFPAEFHSQTAVEAAMTLYEQ
MQGKTAADIEKVTIRTHEACIRIIDKKGPLNNPADRDHCIQYMVAIPLLF
GRLTAADYEDNVAQDKRIDALREKINCFEDPAFTADYHDPEKRAIANAIT
LEFTDGTRFEEVVEYPIGHARRRDGIPKLVDKFKINLARQFPTRQQQRIL
EVSLDRARLEQMPVNEYLDLYVI
>20_PrpD_Pseudomonas_9946683@AAG04181.1|AE004514_4_propionate_catabolic_protein_Prp
MSANVDNQRPDYDAVLQDIADYVLDY-RIDSTEALDTARNCLMDTLGCGL
LALRFPECTKHLGPLVEGTLVPHGARVPGTSFRLDPVKAAWDIGCIVRWL
DYNDTWLAAEWGHPSDNLGGILAVADHLSQKAPLSMRQVLEAMIMAHEIQ
GVIALENSFNRVGLDHVLLVKVASTAVCAKLMGADREQLLAALSHAFVDG
QALRTYRHAPNAGSRKSWAAGDATSRGVRLADIALRGEMGIPGVLSAPQW
GFYDVLFSHRRFSFPQGYGSYVMENVLFKSFPAEFHAQTAAEAAVRLHPL
VK-DRLQRISRIVITTHESAIRIISKVGPLANPADRDHCLQYMTAVPLIF
GDLVAEHYEDAFHAHPLIDRLREKMEIVEEPRYSREYLEADKRSIANAVE
VFFDDGSSTGQVVEYPLGHRRRREGIPLLQEKFKANLATRFPPQRCQRIF
DLCSHQASLEATPVNRFMDLLAI
>21_PrpD_Ralstonia_15624090@AAL03992.1|AF325554_5_PrpD_[Ralstonia_eutropha]
MSTDTPAQRPDPDQVLVDIVDYVTRY-EIKSGLAYDTARNCLIDTLGCGL
EALSYPACTKLLGPVVPGTIVPNGARVPGTQFQLDPVQAAFNIGAMIRWL
DFNDTWLAAEWGHPSDNLGGILATADWISRNKPLTMKAVLAAMIKAHEIQ
GCIALENSFNQVGLDHVVLVKVASTAVVAQMLGLTRDEILNAVSLAWVDG
QSLRTYRHAPNAGSRKSWAHGDATSRAVRLALIARTGEMGYPSVLTAKTW
GFYDVLFKGQPFRFQRPYGTYVMENILLKSYPAEFHAQTAVEAAMQLHGA
LAGRSAADIAAITIRTHEACLRIIDKLGPLSNPADRDHCIQYMVAVPLLF
GRLTAADYEDRIAADPRIDALRGRITCVEDPALTRDYHDPAKRSIANALT
VTLADGTVLDEVVEYPLGHKRRREGIPLLVEKFRTNLARRFPPKQQQAIL
AASLDQARLEAMPVNEYLDMYAI
>22_Geobacter_48846179@ZP_00300445.1|_COG2079:_Uncharacterized_protein_involved_in
MSTTADNVRPAPDQVLVDIAEYVTGY-RVTSHEARETARYSLIDALGCGM
LALTFPECTKLLGPIVPGIVVPLGARVPGTRYELDPVKAAFDIGCIIRWL
DFNDTWLAAEWGHPSDNLGAILAVADHLSRRAPVTMGEVLTCMVMAHEIQ
GCLALENSFNRVGLDHVLLVKVASTAVVMRLLGGTKEQIIDALSQAWVDG
QSLRTYRHAPNAGSRKSWAAGDAVSRAVRLALMTLQGEKGYPSALTAPTW
GFYDVSFKGRPFRFQRPFGTYVMENVLFKSYPAEFHAQTAVEAAVKLHPQ
VR-ERLSDIEKIVITTHESAIRIISKTGKLHNPADRDHCLQYMTAIGLIF
GNLTADHYEEKAAADPRIDPLRERMEVVEEPRYSREYLEPDKRSIANAVQ
VFFRDGSCTERVVEYPLGHRRRREGIPLLLEKFRANLSARFPEERLRRIV
ACCQDQQRLENTPVNEFMELFLI
>23_Burkholderia_48780606@ZP_00277310.1|_COG2079:_Uncharacterized_protein_involved
MNDH----------PSLTLATFAAQLFNSIPPAVVERTVNLYVDWLGSAL
AGKGARPVETIARFAREAGSKDGACEVLIDRSRATPYFAAMINGAASHFA
EQDDVHNGS-VFHPATVFPVALALAQARR----ASGRDLIAAAVAGYEVG
IRVGEFLGRSHYKVTTGTAGTVAAAATAGRLLGLSPTQMLDAFGSAGTQA
SGLWEFRD---AADSKQLHTAMAAANGLMAAQLAADGFKGATHILEGAQG
-MAAGMSDADPARLVDRLGRWATAETSFKYHAACRHTHPAADALLAVVQE
H-RLAPRDMAKVVAHVHQGALDVLGAVTP-RTVHQAKFNMGTVLGLVAYH
GYAGVTEFEQG-FDADEIAAFRANVEMAFDAEVDAAYP----ARWIGKVT
VTTTDGRTLAGRVDEPKGDPGNTLSRDEIATKLHRLAAFSATEGEAARLL
GNAWRIVGQAQV--GSVANAGAN
>24_mmgE_Bacillus_2634847@CAB14344.1|_mmgE_[Bacillus_subtilis_subsp._subtilis_str.
MPK--------TDRVIEEITDYVLEK-EITSAEAYTTAGHVLLDTLGCGI
LALRYPECTKLLGPIVPGTTVPNGSKVPGTSYVLDPVRAAFNIGCMIRWL
DYNDTWLAAEWGHPSDNLGGILAAADYVSRVEPLTVRDVLEMMIKAHEIQ
GVLALENSLNRVGLDHVLFVKVATTAVAAKLLGGGREEIKNALSNAWIDN
AALRTYRHSPNTGSRKSWPAGDATSRGVHLALMSLKGEMGYPTALSAPGW
GFQDVLFNKKEIKLARPLDAYVMENVLFKSYPAEFHAQTAAESAVILHPQ
VK-NRIDEIDRVVIRTHESAIRIIDKKGPLHNPADRDHCLQYITAIGLLF
GDITAQHYEAETANDPRIDKLRDKMEVTENKTYTEDYLKPDKRSISNAVQ
VHFKDGTSTEMVCEFPLGHRFRREAVPKLLEKFSDNLKTHFPDKQHKHIY
ERCTSYETLQTMRVNEFVDMFCM
>25_PrpD_Bordetella_33593361@NP_881005.1|_2-methylcitrate_dehydratase_[Bordetella_p
MSHATPNQRPAWDSALADIVDYVLDY-EVQGKLAYETARNCLIDTLGCGM
EALEYPACRKLLGPVVPGTVVPHGAKVPGTQFQLDPVQAAFNIGAMIRWL
DFNDTWLAAEWGHPSDNLGGILATADWLSRSPPLAMRDVLTAMIKAHEIQ
GCIALENSFNKVGLDHVVLVKVASTAVVAHLLGLSREEILNAVSLAWVDG
QSLRTYRHAPNTGSRKSWAAGDATSRAVRLALIARTGEMGYPSALTAPTW
GFYDVLFKGQPFRFQRPYGSYVMENVLFKSFPAEFHAQTAVECAMEIHAL
LKGKSADDIRRITIRTHEACIRIIDKQGPLNNPADRDHCIQYMVAVPILY
GRLTAADYEDDIARDPRIDALRARIVCVEDPAFTTDYHDPTKRSIANALT
VEFNDGSRLDEICEYPIGHRRRRDGIPLLEAKFRTNLARAFPARQQERIL
AASLDQEKLEAMPVNEYVDLYVI
>26_PrpD_Salmonella_29142880@NP_806222.1|_2-methylcitrate_dehydratase_[Salmonella_e
MSAHISNVRPDFDREIVDIVDYVMNY-EITSKVAYDTAHYCLLDTLGCGL
EALEYPACKKLLGPIVPGTVVPNGARVPGTQFQLDPVQAAFNISAMIRWL
DFNDTWLAAEWGHPSDNLGGILATADWLSRNAPLTMKQVLSGMIKAHEIQ
GCIALENAFNRVGLDHVLLVKVASTAVVAEMLGLTRDEILNAVSLAWVDG
QSLRTYRHAPNTGTRKSWAAGDATSRAVRLALMAKTGEMGYPSALTAKTW
GFYDVSFKGETFRFQRPYGSYVMENVLFKSFPAEFHSQTAVEAAMTLYEQ
MQGKTAADIEKVTIRTHEACLRIIDKKGPLNNPADRDHCIQYMVAVPLLF
GRLTAADYEDEVAQDKRIDALREKIVCYEDPAFTADYHDPEKRAIGNAIT
VEFTDGSRFGEVVEYPIGHARRRDGIPKLIEKFKINLARQFPTRQQQRIL
DVSLDRARLEQMPVNEYLDLYII
>27_Psychrobacter_52853876@ZP_00146243.2|_COG2079:_Uncharacterized_protein_involved
MSNV-ENVRPEYDGEIEKIADYVLNY-SIDSADAWNTARYCLMDTLGCGL
LALRFPECTKHLGPDCADQITPNGARVPGTSYRLDPIKAAFDIGCSVRWL
DYNDTWLAAEWGHPSDNLGAILAVADYISQQAPLMMKAVLEAMIMAHEIQ
GVLALDNSFNRVGLDHVFLVKLASTAVVAKLYDLPHDRTMAAISQAIVDG
QALRTYRHAPNAGSRKSWAAGDATSRAVRLVDITRRGEMGIPAALTAPQW
GFYDVLFSHRTFTFQREFGSYVMENILFKSFPAEFHAQTACEAAVILHPR
ID-DRMEDIEKIILTTHESAIRIISKEGTLSNPADRDHCLQYMVAVALLT
GDLMAENYEDDYHHHVLIDGLRRKMVVEEDAGYSKDYHNPSKRSIANAIQ
VFFKDGSSTDKVIEYPIGHKRRREGLPVLEAKFRASLATRFIDSRCTEIF
ALCSDQQRLEKTPVNEFMDLFAY
>28_Mycob_smegmatis_16508063@AAL17929.1|_hypothetical_protein_[Mycobacterium_smegma
MGQVNTLDPSAPEGPTGQLVNWVRTLWDQVPEHVRVRAAHLLLDGIGCAL
VGAQLPWSRLATDAVLGI-EGDGAVPVIGTGRTSTPVGAVLLNSTFIQGF
ELDDFHPFA-PLHSASVVPALLATTAHLNR--PVSGKELLMAAIVGFETG
PRIGRALGGTESRGSGPVFGGIGTALACGRLRGLNGEQLEDAVGFAATQS
AGLMSAQY---EAMGKRMQHGFAARNGFYSAALAQSGYTGIDQVLERPYG
GFLAVYGEGHASAITRGLGEWETTAIMVKSWAVMGGLHGVVEAARILRNR
LH---GRTIEHIDIRVGDVVYHHGWWPRP-LTAIGAQMNIGYAAAVTLLD
GVALPQQFTAERLDADDVWRLLARTHVELDESIDEPPT----ERFQTHLT
LTFSDGSTETASVMAPHGNPRDPVTNHEVVDKFARLVAPVMPADRAAAIQ
HAFLGLPEVPDV--APLVGRVLD
>29_PrpD_Coxiella_29654235@NP_819927.1|_2-methylcitrate_dehydratase_[Coxiella_burne
MKANR----PNFDKEIRAISDYVVNH-KIESQLAIDTAYYCFLDSLACAF
MALSNPHCKKILGPVVPGALMKNGARVPGTALELDPVQAAFNFGTMIRWL
DFNDAWLAAEWGHPSDNLGGILMTADYVSRMEEVKIKDIFVSMIKAHEIQ
GVIALENAFNRVGLDHVLLVKVATTALAMQLLGGDEEKINNALSLAWIDG
QSLRTYRHAPNTGSRKSWAAGDATSRGVRLALLAMQGEMGYPTALTAPIW
GFCDATFQGKSFKFQRPYRSYVMENVLFKSFPAEFHAQTAVECALALHDQ
VK-DRLDDVEKIIIKTQESAARIIDKKGPLHNPADRDHCLQYMTAIGLIF
GELTAEHYEDEIAKDPRIDNLREKMEVVENPQFTKDYLDPDKRSIGNSVQ
VFFKDGSKTEEIVEYPIGHKRRREGIPLLLEKFKNSLFTHFTKAQAEKIQ
LLCEDREKLEEMTVNDFVDIIKI
>30_Kluyveromyces_50309171@XP_454591.1|_unnamed_protein_product_[Kluyveromyces_lact
MLRQSINKRPEADEVLRKISSYVHNK-GITSPEAYETARLCLLDTLGCGL
AALKYDQPKNLIKPIVPGTIVPNGTKVLGTKYRMDPVKGAFAIGTLIRWL
DFNDCWLAAEWGHPSDNLGGILAVADHLTRLRLFTVKDVLEAMIKAHEIQ
GIIALENSFNKVGLDHVVLVKVATTAVVSKMLGLSEAQTTEALSHAFVDG
QALRTYRHAPNTGSRKSWAAGDAVARAVNIAYLVKNGSPGIPSVLTAKTW
GFYDVLFKGKPFTFQQTFGSYVMENVLFKSFPAEFHAQTAVEAAIKVNKQ
LAGKTYKDIKKVRIRTQEAAVRIIDKEGPLYNYADRDHCIQYMTAIPLIY
GRLTADDYSDEVASNPEIDELRAKMYCTKDDQFTLDYHDPSKRSIPNALL
VELNDGTVLDEVVEYPIGHRLRREGVPLLMQKFYHHLREHFAGDKVEALM
EAST-DDGFLNLTVDEYVNMYCD
>31_Saccharomyces_763001@CAA88780.1|_unknown_[Saccharomyces_cerevisiae]
MFLAKQNERPNPDKVLKDIAKYVHET-PLKSSLALDTARLCFLDTLGCGL
AALKFKQAQNIIKPIVPGTIVPSGTKILGTSYVMDPVKGAFAIGTLIRWL
DYNDCWLAAEWGHPSDNLGGILAVADHLSRLKQFLVKDVLEAMIKAHEIQ
GIIALENSFNKVGLDHVVLVKVATAGVVSKMLGLSQEQTIEALSQAFVDG
QSLRTYRHAPNTGSRKSWAAGDAVSRAVNLAYLVKNANVGIPSVLTARTW
GFYDVLFKGKPFSFQQKYDSYVMENVLFKSFPAEFHAQTAVEAAVKAYRI
LAGKTFKDIKSIRIRTQEAAMRIIDKSGPLYNYADRDHCIQYMIAVPLIT
GNLTATDYSDEVARNPEIDNLRSKMYCIEDTHLTQNYHDPDKRSIGNALL
IELNDGTQLDEIVEYPVGHKFRREGIPLLMNKFQRHLREHFVESKVDLIM
KVSS-KTNFLNMQIDKYMDLFEG
>32_Asp_40738978@EAA58168.1|_hypothetical_protein_AN6639.2_[Aspergillus_nidulans_FG
MSASSASSQVDYDPEIKDMADYIHNY-KIDSDLAFDTARLVLLDTLGCGL
EALKFKECTKLLGPVVDGTVVPNGTRVPGTPYQLDPVNGAFNIGAMIRWL
DYNDCWLAAEWGHPSDNLGGILAVADWVSRTKIFTIKEVLEAMIKAHEIQ
GVLALENSYNKVGLDHVVLVKVATTAVVSKMLGLSEKQTADAITQAWVDG
QSLRTYRHSPNTMSRKSWAAGDACQRAVNLVLKVQKGEGGLKTVLSAPVW
GFYDVLFKGNKFKFQRPYGSYVMENVLFKSYPAEFHSQTAIEAAEIINKK
LAGKSAKDIKEVTNRTHEACIRIIDKQFAMDNFADRDHCVQYMVATMLVF
NRLTANDYADEAATSPLLEDLRKRIRCVEDPKFTLDYHDPSKRTIPNALT
VTLNDGTVLDEVVEAPLGHRLRREAKPEILDKYKRHLQAHFDQARLQELV
DLGNNKAELEAYEVDKYVDLYKG
>33_Magnaporthe_38100469@EAA47593.1|_hypothetical_protein_MG02836.4_[Magnaporthe_gr
MSAVNRTLRREYDPEISDIASYVHDT-PIDSELAFDTARWVFLDTIGCGL
EGLRFKECTKLLGPIVEGTTVPNGAKIPGTPYQLDPVNGAFNIGAMIRWL
DYNDCWLAAEWGHPSDNLGAILAVADWVTRTKQFTVRDVLEAMIKAHEIQ
GCLALLNSYNKVGLDHVVLVKVASTAVVSKMLGLTAKQTADAVTQAWVDG
QSLRTYRHTPNTMSRKSWAAGDACQRAVNLALKVLKGEAGIPTVLSAPVW
GFYDVLFKGKKFEFQRPYGSYVMENVLFKSYPAEFHSQTAVEASQKIHDQ
LKGKSAADIKEITCRTHEACVRIIDKQKPMDNFADRDHCIQYMCSVMLVF
GRLTAGDYVDEAATSPLVESLRKKIRCVEDKQFTADYHDPKLRTISNGLT
VELNDGTFLDEVIEAPLGHRLRREAKPEILSKFKRHLEAHYPAAKVQELI
DLGMDAKKLEATSVDEYVDMYVQ
>34_Ashbya_44985881@AAS54492.1|_AGR003Wp_[Ashbya_gossypii_ATCC_10895]
MKINGSNTRPQADQVLKDIASYVHNT-RITSTEAFKTARLCLLDTLGCGL
AALRYQEPRGVIKPIVPGTIVPNGTRVLGTKYRMDPVSGAFAIGTLIRWL
DYNDCWLAAEWGHPSDNLGGILAVADYMTRLRLFTIREVLEAMIKAHEIQ
GILALDNAFNKVGLDHVVLVKVATTAVVSKMLNLSESQTVDALSHAFVDG
QSLRTYRHAPNTGSRKSWAAGDATSRAVKIAFLVKNGGVDIPSVLTAKDW
GFYDVLLKGKPFEFKQTYGSYVMENVLFKSFPAEFHAQTAVEAALKVRKQ
LNGKNYQDIKSITIRTQDAAMRIIDKSGPLYNYADRDHCIQYMTAVPLIH
GRLVADDYHDLVALNPAIDELRSKIYCVRDDQFTAAYNNPDTRAIPNGLT
VELNDGTTLEEVVEYPIGHKTRREAEPKLLEKFYRHLSGHFEGDKVEQVM
TMST-DPEFESYSIDQYVDTFCR
>35_Candida_50293519@XP_449171.1|_unnamed_protein_product_[Candida_glabrata]
MLAKSKNDRPDPDLVLVDIAEYVHHH-KIDSKLAFDTARYCLLDTLGCGL
AALKYNQVQNMIKPIVPGMIVPNGVKVIGTDHVMDPIKGAFAIGTIIRWL
DFNDCWLAAEWGHPSDNLGGILAVADYESRLKLFKVRDVLTAMIKAHEIQ
GVFALDNSFNRVGLDHVILVKVATTAVVSQMLGLTSEQTIEAVSQAFVDG
QSLRTYRHAPNTGSRKSWAAGDAVSRAVNLCYLVKNAGVGIPSVLTAKTW
GFYDVLFKGEAFHFNQSFESYVMENILFKSFPAEFHAQTAVECAMIAHNM
LKNKTYKDIKSVRIRTQEAAARIIDKDGPLYNYADRDHCIQYMTAIPLIY
GRLTAEDYTDEVAGNPDIDALRAKMYCEVDDTFTADYHHPDKRSIPNALL
IELEDGTTLDEIVEYPVGHKFRREGIPLLMNKFKNLLNGHFKDNKAENIY
SVST-KDDFDNLDIDDYVDL-YC
>36_Neurospora_32408759@XP_324860.1|_hypothetical_protein_[Neurospora_crassa]
MSAVNRGLRKGYDPEITDIADYVLNK-NIDSELAFDTARWVFLDTLGCGL
EGLRFKECTKLLGPTVPGTVVPNGPKVPGTPYQLDPINAAFNIGTMIRWL
DYNDCWLAAEWGHPSDNLGAILAVADWITRTKQFTVRDVLEGMIKAHEIQ
GCLALLNSYNKVGLDHVVLVKVASTAVVSKMLGLNEKQTADAITQAWVDG
QSLRTYRHSPNTMSRKSWAAGDACQRAVNLALKVLKGEPGVPTVLSAPVW
GFYDVLFKGKKFEFQRPYGSYVMENVLFKSYPAEFHSQTAVEASEKIHAQ
LKGKSAADIKEVTIRTHEACVRIIDKQKPMDNFADRDHCIQYMCSVMLVF
GRLTAGDYTDEAATSELVESLRKKIKCVEDPQFTADYHDPALRTISNGLT
VELNDGTFLDEVVEAPLGHRLRREAKPHILAKYKRHLEPHFSADKVEKLV
ALGQNPKELEAMSVDEYVDLYAQ
>37_Gibberella_42549182@EAA72025.1|_hypothetical_protein_FG08851.1_[Gibberella_zeae
MSAVNRTLRREYDPEIKDIADYVANK-TIDSELAFDTARWILLDTLGCGL
EGLRFKECSKLLGPIVPGTVVPNGPKVPGTPFQLDPVNAAFNIGAMIRWL
DFNDCWLAAEWGHPSDNLGAILAVADWINRTKTFVVKDVLEAMIKAHEIQ
GCLALLNSYNKVGLDHVVLVKVASTAVVSKMLGLNEKQIADAVTQAWVDG
QSLRTYRHTPNTMSRKSWAAGDACQRAVNLALKVLKGEQGVPTVLSAPVW
GFYDVLFKGQKFEFQRPYGSYVMENVLFKSYPAEFHSQTAVEASEKIHHL
LKGKSAADIKSITCRTHEACIRIIDKQKPMDNFADRDHCIQYMCATMLVF
GRLEATDYTDEAATSPLVESLRQKIKCVEDPQYTKDYHDPKLRTISNALT
VELNDGTVLDEVVEAPLGHRLRREAKPVILEKYKRHLGPHYPEARVKELV
ELNLDAKKLESTPVDEYVDLYVQ
>38_Asp_40745583@EAA64739.1|_hypothetical_protein_AN1619.2_[Aspergillus_nidulans_FG
MLAAQSA------TRTRALVDWASALFTDLPPAVIARTKDFFVDTLACAV
AGREHIAVKSMLEYSKIMGPADGKCELIGFDVKTTPAFAALVNGGAAHVV
EQDDLHNSS-MMHPATIYPTALAVAQDVG----ATGRDFITACVVGYEFA
CRAGEYLGKAHYEKTTATTGVLGAAATTAYLLRLDSDQFLSSIGTAGTQA
AGLWQFLD---ATHSKQVHTAQACAAGVFSAYTSASGLLGTSDILEGERG
-MGATLGTTTPEAIDRDLGKWSVLESSFKWHASCRHTHPSADALIALMHD
E-NVKYTDIESVTAYTYKAALDVLGLSEG-KTVHQSKFSMGFVLAVAAKK
GTAGLTDFTEEALKDPELRELQGRVKMVLDEEIDAAFP----EKWLGRVV
VQTKDGRTLSRTVDVVKGDPGWTLTREEIESKALALAEYGKDLNAFKDAI
QRIWRLEEQDKI------NFSFS
>39_Thermoplasma_16082232@NP_394682.1|_hypothetical_protein_Ta1226_[Thermoplasma_ac
MDSV-----------VKEIKNYADSVYSSMKEEEKEALKMRVADSIITAY
TARRSPPVNALMQ-VLGDVSSKEVTPLYFDH-RIFSPYAVMINGCMTRYM
DYNDTYLSKEALHPSDNVPPILAAAQMMEA----DGREVLRGLKIAYDVV
CSLADAVSIRDRGWDHVNYDSISSSAGIASIFDLDDDKFENAVSLGIINN
ISMRQTRAGK-LSMWKGCTVAYQTMSSLLAAMNARSGLTGPSDIFDG-EM
GFKKQVSGPFDLK----ISPHV-MKTMIKNYPVEYHAMSAAQAAAEIRRK
VK----GKIRSVKVDTFKVAHTIIIKLRP-ENKETADHSMPYIIAYTLLY
GEPDVNSYDARYLRDQKILDLIDRMTFNVTKRFDEMYP----EYLPVRIE
VEDDEGKKD-VEIDVPKGHFRNQYTWSDVINKAERV---------DEKLV
DIVKDLEKMS---ASEIFNRVKA
>40_Ferroplasma_48851717@ZP_00305916.1|_COG2079:_Uncharacterized_protein_involved_i
MAI------------ENKLAEFITGVYKSLGEDVKHEVKRRFIDALGVAY
SSIDSPPALKIKK-MIGLY--PGNAKIIGMG-TSSPDYSAFLNSLFIRYM
DFNDTYLSLEPLHPSDMFGPLVTLSSIFNK----TGKDLITAAAVGYEIG
TRLCDSTSLRAKGYDHVNFTEIAMAAALSRLLEFDESQTINAISIALVPH
VALRQPRVGD-LTMWKAGAAANSARNSVFGTLATLYGFTSPTEPLSG-KM
GFKNIVAPDIDFSK--SKVNGI-MRTYVKKYPVEYHAMAAVEASLKLVND
MD---LNHTDSIEVYTYEAAVSILADWHP-ENKETADHSLPFIIASTLVN
KDFWVNNYNDI--RNKQISELMGKIHVTELKEFTEQYP----DKLPIRLE
AKC-NGKKVESEIEIPRGHYKNPMDDREIESKFVRLTGIT-------DSL
KDMWTMEDRE---VSE-----LV
>41_Sulfolobus_15899315@NP_343920.1|_hypothetical_protein_SSO2586_[Sulfolobus_solfa
MEI------------AEKIAEFVSSVYQNLSEKVIHEAKRRIIDAIAVAR
GALNSPPHLVNKN-VVTYF--LGSVPLFG-G-NATPDFAAFYNTFLIRYL
DFNDTYLSKEPLHPSDMIGAFLSLGSLFNL----EGKDVIEAVAIGYEVG
VKLCDATSLRKKGFDHVTFLQVGAAAGLAKMLKLDEKSTVNAISLTLVPN
IALRETRSGE-LSMWKAGAAADASRKAVFGALLAKFGMTSPSKPFSG-RL
GFVNVVAKDFDSTV--LEDDGI-LKTSLKKYPVEYHAEAVVEAGKSFNV-
-N---VDDIIKIEVETYEAAKTIIADWNP-TNKETADHSLPYILAYTLIK
KDFWLDAYDKEMIFNEKIRNLMKKITVIEDEKYTSIYP----KELPVKVT
IYTTKGKD-TIEVRNPRGYYNNPMTDAEVEEKYLRLKGRK-------EEL
NILWNMEELK---VKEIVSIKGS
>42_Picrophilus_48477243@YP_022949.1|_2-methylisocitrate_synthase_[Picrophilus_torr
MIE-------------DKIADFVVRSYEDLDDDTVNEIKKRFVDAVGVAY
ASMDSPAYNAIKH-LADYS--QGNALTFGIK-NTEPGLSAFINSLLIRYL
DFNDTYLSLEPLHPSDMFGTIISAASLFKK----TGRDIIKAAAVGYAVS
MKFCDSTTLRKKGYDHVNFTEIGMAAALSSLLNFDIDQTINTISIALVPH
IALRESRVGS-LTMWKAGATAESSRNSIFAALATLHGFTSTKTPLSG-EL
GFVNIIARDINKNV--LDVNYM-KKTYIKKYPVEYHAQAAVDASLYLSNK
IS---VDKIKKIDVYTYEAAISILADWNP-ENKETADHSLPFIIASTMIN
RSFWLENYNIN--EYRKAHDLMKKINIIEDYKYTNEYP----EKLPIKIV
IN--D--DIEKYIDIPEGHYKRPMSLSSIEEKFIKLTNNK-------KLL
DKLWHLDSME---AIE-----IE
>43_Gibberella_46139251@XP_391316.1|_hypothetical_protein_FG11140.1_[Gibberella_zea
MSHGCNPMSESKPSPTVQLSRWVSQLLDDIPEQVRTRAKYLILDGIACAF
VGSHLPWSETAAHAIFKLEPTQGDASLVGWGRKATALSAALLNGTFIQGF
ELDDWHSEA-PLHSNSILPALIAAAQNSHS--TTSGKDFLLATIAGYEIG
PRVGRALWGTHSSGSGAVFGPAAAASSVSKLYGFSADKIEDAFGIACTQA
CGLMSAQF---ESDVKRMHHGIAARNGLMAAVLARDGYVGIKKVFEREYG
GFLKQFSSGNLDELTSELGKWQTNGIRIKPYAAMAGTHPSIDCIRRLQEQ
NPMNKFDEITKIEILLGEAAFHHGGWAKP-LTATGAQMSNSFTTALQIVH
RQVLMAQFTSNMLNDERVWRLVHMTECKL--YIT-D-G----DSICQEVR
IEFQDGTALHHAVQNAYGVD-PPLSNEDIVGKWRDLTKGIVENKVLDKIE
EIVLSLEELDDL--STLCSPLAE
>44_Asp_4959956@AAD34563.1|_unknown_[Aspergillus_terreus]
MTKQSADS-NAKSGVTAEICHWASNLTDDIPPDVLERAKYLILDGIACAW
VGARVPWSEKYVQATMSF-EPPGACRVIGYGQKLGPVAAAMTNSAFIQAT
ELDDYHSEA-PLHSASVLPAVFAASEVLAEQKTISGIAVILAAIVGFESG
PRIGKAIYGSDNNGCGAVYGAPAGALATGKLLGLTPDSMEDALGIACTQA
CGLMSAQY---GGMVKRVQHGFAARNGLLGGLLAHGGYEAMKGVLERSYG
GFLKMFTKGNEEEVVAGLGFWHTFTIRIKLYACCGLVHGPVEAIENLQRR
YPLANLSNIRHVHVQLSTASNSHCGWPRP-ISSIAGQMSVAYILAVQLVD
QQCLLAQFSDDNLERPEVWDLARKVTPSHSEEFDQDGN----CLSAGRVR
IEFNDGSSVTETVEKPLGVK-EPMPNERILHKYRTLAGSVTDETRVKEIE
DLVLSLDRLTDI--SPLLKSPLV
>45_IRP_Dr_68372407@XP_708131.1|_PREDICTED:_similar_to_IMMUNE-RESPONSIVE_PROTEIN_1
MLSAVQRERPAEETVTSSFGRFIQSVPKNLTPTVLQRSKRMVLDSIGVGL
VGSTTEVFDLALQHCQHMYASDDISFVYGRGVKLSPTLAAFVNGVAAHSM
DFDDTWHPA--THPSGVLPALLAISDMLHSNSKPSGLDFLTAFNVGIEIQ
GRLMRFSNEAHPKRPPSVVGTLGSAAACARLLSLDRNQASNALAIAASLA
GAPMA-NA---ATQSKPLHIGNASRLGLEAALLASRGLEASPLVLDAVPG
GFSAFYEDYAPRPISPEDESFLSQDIAFKRFPAHLGMHWIADAASVVHKT
LVSISPNLVQDILLRVPL--SKYINRPFP-ESEHQARHSFQFNACTALLD
GEVTVQSFHPEAIQRPELHALLSRVRLEHPSDNPANF-----NIMYGEVE
VTLVTGDVLRGRCDTFYGHWRNPLSQESLHKKFRNNAGTVLSTEKVERLI
EAVESLDRSDDC--KQL-LAQLQ
>46_IRP_Xenopus_9909982@CAC04527.1|_putative_XIRG_protein_[Xenopus_laevis]
MFSSTLQVSPQEESVTNTFASFITDIPEHLSDIVRHRSKRMILDNIGVGL
VGTTTHVFNIILQYCQDLYGNTAVSSVYGRDLMLSPTLAAYVNGVAVHSM
DFDDTWHPA--THPSGVVPSILALSQLLSKEKRISGEDLLTAYNVGIEVQ
GRLMCFSKEAKPKKPPSVVGTMGSAAAAAKLLSLNKEQCTHALAIAASLA
GAPMA-NA---ATLSKPLHIGNATRLGLEAALLASRGMEANALILDYVPG
GFSAFYGDYHPKSLSPAEDEFLKQDIAFKSFPAHLGMHWIADASVSVRNR
LISFNPSAIQSIILRVPV--SKYINRPYP-ESEHEARHSFQFNACTALLD
GEVNISSFNDDNMHRPDLHSLLKKVVLEHPEDNVANF-----DKMYGEVV
IVLKDGDVKIGRTDTFYGHWRNPLSRESLLKKFRSNALHVLEEGQVEDVI
EMVENMESVSDV--SQL-PLSLQ
>47_IRP_Mus_74186305@BAE42932.1|_unnamed_protein_product_[Mus_musculus]
MMLKS---------VTESFAGMIHGLVNHLTDGIIRRSKRMILDSLGVGF
LGTGTEVFHKVTQYSK-IYSSNTSSTVWGRDFRLPPTYAAFVNGVAVHSM
DFDDTWHPA--THPSGVLPVLTALSEALPQTPKFSGLDLLLAFNVGIEVQ
GRLMHFSKEAKPKRPPSVVGTLGSAAAASKFLGLSLTKCREALAIAVSHA
GAPIA-NA---ATQTKPLHIGNAAKHGMEATFLAMLGLQGNKQILDLGSG
-FGAFYANYSPEDLPSLDSIWLQQDVAFKSFPAHLATHWVADAAAAVRKH
LVLFPADHIERIVLRIPD--VQYVNRPFP-DSEHEARHSFQYVACASLLD
GSITVPSFHSQQVNRPQVRELLKKVKLEHPPDNPPSF-----DTLYCEIS
ITLKDGTTFTERSDTFYGHWRKPLSQEDLRNKFRANASKMLCRDTVESLI
TVVEKLEDLEDC--SVLTRFTNI
>48_IRP_Canis_73989378@XP_542615.2|_PREDICTED:_similar_to_IMMUNE-RESPONSIVE_PROTEIN
MYLPSTSFMHSGSSVTESFARVIHGLVGHLTDHVIQRSKRMILDTLGVGF
LGTSTEVFHKASEYSK-IYNSNASSSVWGQDLRLPPPYAAFMNGVAIHSM
DFDDTWHPA--THPSGVLPVLTALSEALPSSQKFSGLDLLLAFNVGIEIQ
GRLMHFSKEASPKRPPSVVGTLGSAAAASKFLGLSMPECQEALAIAVSHA
GAPMA-NA---ATQTKPLHMGNAAKHGMEAAFLAMLGLQGNKQVLDMHTG
-FGAFYANYSPKVLPNLESTWLQQDVAFKRFPAHLATHWVADAAASVRKH
LVPLPTDHIEKIVLRIPD--VQYVNRPFP-DSEHEARHSFQYVACATLLD
GHVTVPSFHKSQISRPQVRELLSKVKLEHPGDNLPSF-----NTLYCEVS
VTLSDGATFTECSDTFYGHWRKPLSQEDLREKFRANASSMLSCDRVERLI
EIVDNLEDLGDC--SVLTASKSI
>49_IRP_Bos_76631704@XP_580980.2|_PREDICTED:_similar_to_IMMUNE-RESPONSIVE_PROTEIN_1
MQQADLLQRVSFFSVTESFAKVIHGLVGHLTDRVIQRSKRMVLDALGVGL
LGTSTEVFHKTSGYSK-IYSSNVSSTVWGQELRLPPTYAAFVNGVAIHSM
DFDDTWHPA--THPSGVLPVLMALSEALPPSPKYSGLDLLLAFNVGIEVQ
GRLLRFSKEAYPKRPPSVVGTLGSAAAASKFLGLSVTECQEALAIAVSHA
GAPMA-NA---ATQTKPLHVGNAARHGLEAAFLAMLGLQGNKRVLDLETG
-FGAFYTNYSPKVLPDLDSTWLKQDVAFKRFPAHLATHWVADTAASMRRH
LVPLPIDRIERIVLRIPD--VQYVNRPFP-KSEHEARHSFQYVACAMLLD
GVITVPAFHKRQINRPQVRELLGKVELEHPRDNLPNF-----NTLYCEMS
VALKDGSIFTERSDTFYGHWRKPLSQKDLQEKFRTNSCRTLSCHAVERLI
EIVENLEDLEDC--SVLTASKSI
>50_NEW_Ped_149279544|ref|ZP_01885673.1|_2-methylcitrate_dehydratase_[Pedobacter_sp
MSTYISNERPQPDKVLTDIVDYVLNY-EITNTLAWQTAHYCLLDTLGCGL
EALTYPACTKLLGPIVQGTVVPNGAKVPGTQFQLDPVQAAFNIGTIIRWL
DFNDTWLAAEWGHPSDNLGGILATADWLSRTPALLVKDVLEGMIKAHEIQ
GVLALENSFNKVGLDHVILVKIASTAVVGKLIGLTRDELINAVSLAFVDG
QSLRTYRHSPNTGSRKSWAAGDATSRAVRLALIAKTGEMGYPSVLTAKTW
GFYDVSFKGNEFKFQREYGSYVMENILFKSFPAEFHSQTAVEAAMTLHGE
LKGRAATEIKKITIRTHEAAIRIIDKKGPLDNPADRDHCIQYMVAVPLIY
GRLTAADYEDNIAVDPRIDVLRDKMECIEDPRFTIDYHDPAKRSIANALT
IELNDGTILEEVVEYPIGHQRRREGIPELLDKFKINLARKFPEKQQQVIL
DASLDHDKLSNMQVHEFVDLLVI
>51_NEW_Asp_gi|115398834|ref|XP_001215006.1|_conserved_hypothetical_protein_[Asperg
MTQTK--------TRTERLAQWAAELYQQIPSAAVQRTKDLFLDWLGCCI
AGRSHPAVVAIARFASQMGPTTGKSEVDGSGFTTSPAFASLVNAAASHVV
EQDDLHNRS-IMHPATIFPAVLAVAQEIG----ANGIEFITACVVGYEVG
CRAGQYMGKSHYERSTATGGVLGVAAAVARLLHLDAEQTLAAIGTAGTQA
AGLWQFLD---ATHSKQVHTAKACFDGIFAAYTARDGLLGPRDVLEGSKG
-MGVALVKTDSETIDKDLGDWAVLGSSFKWHASCRHTHPSVDALLSLMEK
H-QVQFEDIDSVVTRTYQAALNVLGLSKG-ETVHQSKFSMGFVLAIAAKK
KQAMITDFTGADLEDASLRDFQSRVMMEYDAEIDSKFP----ESWQGTVI
VTCKDGRKLTESVVFCKGDPEMPLTKSELERKTRSLATYGTDVAKVEYLI
SRAWDLESQQSM------TGFVF
>52_NEW_Pse_gi|15596078|ref|NP_249572.1|_hypothetical_protein_PA0881_[Pseudomonas_a
MTDY-----------TQQLAGFLAGLYQDLPPAVLARMEELFLDWLGSAL
AGKGQHPIPLFERYAERMGPADGSAQILPSRRRSSPYFAALVNGAASHVV
EQDDLHNSS-VLHPAAVFPAALAAAQDLG----RSGAELILAAVAGYEAG
IRIGEFLGRSHYRVTTATVGTLAAAVAVGKLMDFDRERFVDLLGSAGTQA
AGLWEFRD---AADSKQLHTAKAAADGLLAAYLTADGLSGARHILEGEQG
-MAAGMSDADPERLVDRLGRWALLETSFKFHASCRHTHPAADALLALMQR
E-GLDHSQIAAVTARVHQGAIDVLGRVEP-QTVHQAKFSMGTVLGLIAVY
GKAGLGEFHRHALSDPRVAAFRERVEMRLDPEVDAAYP----QRWLGRVE
VLDREGRRHTAAIDEPKGDPGNTLSRDELADKFRRLLAFSATDAEAEILI
QRAWGLRQAPSV-------APLI
>53_NEW_As4_gi|145230213|ref|XP_001389415.1|_hypothetical_protein_An01g09950_[Asper
MTTLTPTA-NSSTPITHTLSTWLEDLPESIPVEVRERAKYLILDGLACAL
LGARLPWSVKAHDAITTI-EGQGKCTVIGWNETLSPNAAALLNSTFLQGF
DLDDIHVEA-PIHTMSILPAILAAAEQEHGGRPISGNDFITATVAGCETG
PRVGYALGGTHTIGCGAIFGPAASAAAVSKLLNLPAAQIEDALGMACTQA
CGLMSVQF---ESMVKRMQHGFASRSGVLATYLAKQGFTGIKEIFDREYG
GFLKMFSYGAPEEVCKGLGVWQTKKIKQKLHALCAVSHCTVDCIKDLQAM
YPMGEWKKIVKIEAEMARAAMKKGGWPKP-ATATAAQMSIPYAVALQVLD
GEIVPGQFAPGMLNREELWDVIRLVECREAKELDN--------TWAQRVK
ITFEDGEVVEKLLKAPKGVH-PGVTNEEVLQKWRAVTKGVISEERQKKIE
EIVLNLEEVEDV--AGLGVNVLQ
>54_NEW_Pichia_gi|126133853|ref|XP_001383451.1|_hypothetical_protein_PICST_43263_[P
MDLSLPYRKINSRSVTTELSEWVAQLWEDVPDKIKDRTKFLILDGIGCAL
VGAHLPWSEEAVEAVLKFETPGGDSPIVGWKRKTGLVSAALLNSTFIQGF
ELDDYHSYA-PLHSNSILPTLLSLCSKDPS--KHSGRDFILATIVGFEVG
PRVGKSIGGSSSLGSGAVFGPPVAAASACKFLSHNAIQIEDAFGIACTQA
SGLMSAQF---ESSVKRMQHGFAVRNGLFAALLADSNYKGISKVFERKYG
GYIPVFTLG-PEEISLGLGIWRIEGTLVKLHPCMGGIHSTCECVEELVNS
Q-EVDSKNIEGVKIELGKAAFHHGGWARP-INVIGAQMNNSYIAASIFVD
GSLQMKSFTEDKLNREEVWDIVKKTQCVENNFEGQDPQ----FKLCTQVT
VTTKDGKEHISRVVNPKGVL-PPLTGKEIVEKFKNLTNNVITKDQQDKII
ETVLNLDKFDM---SCLLNPLAV
>55_NEW_My2_gi|118466464|ref|YP_880968.1|_MmgE/PrpD_family_protein_[Mycobacterium_a
MTALQQEV-TDPVGPTGLLATWVAELLDDVPPPVVDRAKHLLLDGIGCAL
VGAQLPWSRIATDAVLAL-EGSGDSIVIGTGRRTSAPAAAVLNGTFIQGF
ELDDFHPLA-PLHSCSLIPALLSTAATRSA--TTTGRELLPAAIAGFEVG
PRVGHALHGTQDRGSGPVFGTHAAAMASGKLRGLPPAQLEDALGLAGTQS
AGLMAAQY---EAMSKRMHHGLAARNGFYAAGLAAAGYTGIKRVFEREYG
GFLSVFGEGHAAALTADLGRWETSLIMVKSYAAMGGLHGAIDAARRLRNS
VA---PQNISSVDITVGETVYKHGWWPRP-LTPIGAQMNIGYATAAALLD
GNVLPEQFTAARLDADDIWALISATRVHLDESLADDIT----EKFRTDLA
VTTREGTVHRARVALPHGAPNDPVTNDEVVAKFHALADRVTSRGRAAAIE
RAVIRLDDLTDV--ENLMAGALD
>56_Pm_239877695@gb|EER04808.1|_hypothetical_protein_Pmar_PMAR026359_[Perkinsus_mar
MSMDLILRD---SNQALGIGKFADGKGRDIDERVYERAQMFHTDSVMCGI
SALAMHTPTILRQEALQEYRDMRGAKVFGSSERVKAEKAIVANSSAVREW
DSNGTVFGYNASNRKNFYPVVIAAAQK-T--GEVDGKKALKAMILVPKTN
EEAWTSWMLSPHDYGHTADLNAILEFKHKMLAELEELSKLDYRGMFVVHY
IPWRGIRAGKQLSDSKGASAAISTEAAVLCMQRAMSGFMGPRDVFRNPEA
-IF----FEPEDGQPFHSGDFAVMGMHFKL--------------------
--------------------------------------------------
--------------------------------------------------
--------------------------------------------------
------------------IDILM
>57_Ptetr_145542692@ref|XP_001457033.1|_hypothetical_protein_[Paramecium_tetraureli
MER-VTLAN---KNQARELGEYAK--NGNPSKKVLERCRLFHTDSVFCGV
SALALKTPTILAQENWQQKPKPGFAKVFGSNLWVPATNAIVANSAAVREW
DSNGTVFGYDASSPANYYPVVIAAAQQ-N--ETIDGKTALKAMVLSDEIR
GRLAEVFSLKTYKIDHVVHGAIASICTYGALLGATPAQIESAIGMFVAHY
IPFRAIRAGHQLSDSKGASAAISTEAAIKCLQRSMNGFVGPADIFRNPEA
-IFRLFQKGDPFDILSLSGDYAVMGMHFKLGLYEHQSAGALEGLQKLILD
TKNYSIDSIEKIKVTAYEPAFGIIGDPDP-HTRQSADHSMVYILGTMLRK
AFLSPFDYSHAAVRNQDTRKLMALTEFEHGKEYDDKYP----EGIPTRVQ
ILLKDGKNLDSFVMFPSGHARNANCDGILQNKFKQLGRIAIKDSKQDQFY
QQLNSIDTLSNK---ELQKSIDE
>58_Pirellula@283780581|ref|YP_003371336.1|_MmgE/PrpD_family_protein_[Pirellula_sta
MNQYLLLRD---SNQALGIGKYAAGAFGEVDPEPLKRTEQFFVDSIGCAI
AALGIKAPLVLRQEAMY-YPPPLGVPVLGSQSTVAAEKAVLADSSAAREL
DSNGTNFGYNPR-TGNFYPVCVAGAMQ----KGLDGAKLLRAMLCLDEIR
GRLAEVFGLKDYKIDHVLHGGIASAAVYGALVGATAEQIESAIGQLVAHH
VPFRAIRHGHQLSDSKGASAAITAEMAVTAVRRAMRGFIGPADIFRNPQA
-IFCLFEPGEPFDLLSTTGDFAIMGMHFKLGLYEHQSAGAIHGLIQLLAA
HPMDDPAAISNIRITIYEPAWSIIGDPNP-QTRQSADHSMVYIISTILRK
ACLLPADYADDVLNHPVTRSLMERIEFVHGPEYDSKYP----DGIPTTIE
ITHDVLGNFSSMVLYPDGHARGDAAQKILDEKFRRLASLGV--ANVDALL
TRVSNLGSKSAD---QIRFELLT
>59_Monosiga@167517835|ref|XP_001743258.1|_hypothetical_protein_[Monosiga_brevicoll
MSRTLL-RE---ANQARLLAAYAGRSAADIPRAVQERTKLFLMDSLACGL
SAVKRNYLQVLQEEALA-YTIPPTATVLGTTAVVPLEKAVLFNCAAVREL
DANGTVFGFDPRHPTNFYPVVLASAEA----HQLDGETALKAMILHDEIR
GRLCESFSLQSHRIDHVLHGGIATCAVYGALLDCTEKQIESAISLLVSHY
VPWRSIRAGHQLNDSKGCSAAFTTEMAVQSVHRAALGFEGPADIFRNPAS
-LFRVFEDGQPFDLLAATPDFAITNMHFKLGLYEHQSAGAVHALLALLAE
EPGLQASAIRGITVAIYDPAYGIICDPAP-TTRQSADHSLPYILARLLVK
ARLTPEDYNAEALEDYATRECISQVRVEHDPALDAHYP----AGIPTRVI
VDLADGRQLTRTVHAPLGHAAYPDEARLLTHKMKTFLDDPDTLER----V
QRAARLEELQLE---DMHEPGSV
>60_Acidilobus_302348823|ref|YP_003816461.1|_2-methylcitrate_dehydratase_[Acidilobu
MKDL-----------ASRIAKWAVDLFNRLPTEVIEEAKKRIADTLGVAL
GAFNETPPSIARW-IAQSSASRLPATIWGTKFMGPADHVTFANGCAARYF
DFNDTYLSREALHPSDNIAPVMAAAEIAEA----DGRKVIEGIVAAYEVT
ARLADAYSVRNRGWDHVLYIAIASAVGAGKVLDLDEDKMTQAINLATVNA
AALRQTRAGE-LSMWKGCAAANAARNGLFAALLAWRGMTGPSPIFSG-EF
GLFKVALGGDTFDIPKEESYKL-LQTSIKYWPVEYHAMSAVEAALKIRQE
AG-SGPDDVESVNVETFTVGYNIIVKWDP-RTRETADHSMPYIIAAALLD
GKVWLDTFRPERYLADDVRKVLKVMKVSISPESDKLYP----EGIRNSIT
VKLKDGRTFTGTSIYPPGHYKNPLSKEGVESKFKSLVGSSVPNSNMDVGL
RTIWSFERCSN--VSLALRADQM
